# Supplementary material for: Risk factors of ovarian cancer: a systematic review and meta-analysis of Mendelian randomiation studies
Source: J Public Health (Oxf). 2026 May 13;48(2):430–43. doi: 10.1093/pubmed/fdag034 (PMC13223590; doi:10.1093/pubmed/fdag034)
Supplement: Supplementary_Tables_fdag034 [file supplementary_tables_fdag034.xlsx]

## Sheet: ST 1
Supplementary Table 1: Concepts, key/MeSH terms, search strategies and retrieved articles in each terms and combinations used in each database
note	* The search terms primarily include keywords related to the disease (ovarian cancer sites, cancer words, and multiple cancer terms) and the study methodology, particularly Mendelian randomization.
	a= TS in each search means search by title, abstract, author keywords in Web of Science
	b=Since this particular database (Science Direct) doesn’t allow to combine individual search and not able to use more than 8 Bollon operators at a time, we tried to split the whole in to components and the final number of retrieved article is the sum of all each components)
Database	Key/MeSH terms search combination	# Articles identified	Date
Ovid Medline	((((Ovarian Neoplasms/ or Carcinoma, Ovarian Epithelial/ or Ovarian.mp.) OR (Ovary/ or ovary.mp.) OR (Gonads/ or "female gonad".mp.) OR (Oviducts/ or "egg-producing gland".mp.) OR (peritoneal.mp. or Peritoneal Neoplasms) OR (peritoneum.mp. or Peritoneum) OR ("fallopian tube".mp. or Fallopian Tubes) OR (oviduct.mp. or Oviducts) OR (Fallopian Tube Neoplasms/ or STIC.mp. or Ovarian Neoplasms) OR (tu…	176	September 05, 2023
Embase	((((ovarian.mp.) OR (ovary adenocarcinoma/ or ovary cancer/ or ovary.mp. or ovary/ or ovary carcinoma) OR (gonad/ or "female gonad".mp.) OR (oviduct/ or "egg-producing gland".mp.) OR (peritoneal.mp.) OR (peritoneum/ or peritoneum.mp.) OR ("fallopian tube".mp. or uterine tube/ or Fallopian tube/ or uterine tube carcinoma/ or uterine tube tumor) OR (oviduct.mp. or uterine tube/ or oviduct/) OR (STI…	263	September 05, 2023
Cochrane	](((ovarian OR ovary OR "female gonad" OR "egg-producing gland" OR "ovum-producing organ" OR peritoneal OR peritoneum OR "fallopian tube" OR oviduct OR STIC OR tubal OR "uterine tube" OR salpinx* OR salping*) AND (cancer* OR malignan* OR neoplas* OR tumo* OR carcino*)) OR ("pan-cancer" OR (multiple NEXT cancer*) OR "cancer types" OR (site-specific NEXT cancer*) OR "cancer sites" OR "cross-cancer"…	46	September 11, 2023
Web of Sciencea	(((TS=(ovarian) OR TS=(ovary) OR TS=("female gonad") OR TS=("egg-producing gland") OR TS=("ovum-producing organ") OR TS=(peritoneal) OR TS=(peritoneum) OR TS=("fallopian tube") OR TS=(oviduct) OR TS=(STIC) OR TS=(tubal) OR TS=("uterine tube") OR TS=(salpinx*) OR TS=(salping*)) AND (TS=(cancer*) OR TS=(malignan*) OR TS=(neoplas*) OR TS=(tumo*) OR TS=(carcino*))) OR (TS=("pan-cancer") OR TS=("multi…	209	September 07, 2023
CINAHL	((((MH "Carcinoma,Ovarian Epithelial") OR (MH "Ovarian Neoplasms") OR ovarian OR (MH "Ovary") OR ovary OR (MH "Ovarian Neoplasms") OR "egg-producing gland" OR "ovum-producing organ" OR (MH "Peritoneal Neoplasms") OR (MH "Peritoneal Carcinomatosis") OR peritoneal OR (MH "Peritoneum") OR peritoneum OR (MH "Peritoneal Carcinomatosis") OR (MH "Peritoneal Neoplasms")OR (MH "Fallopian Tubes") OR "fallo…
Science Directb	(STIC OR "ovum-producing organ" OR "egg-producing gland" OR "female gonad" OR "uterine tube") AND ("Mendelian randomization" OR "Mendelian randomisation" OR "instrumental variable" OR "genetic instrument") OR (peritoneal OR peritoneum OR "fallopian tube" OR oviduct OR tubal) AND ("Mendelian randomization" OR "Mendelian randomisation" OR "instrumental variable" OR "genetic instrument") OR (salpinx…	36	September 07, 2023
Scopus	( ( ( ( TITLE-ABS-KEY ( ovarian ) ) OR ( TITLE-ABS-KEY ( ovary ) ) OR ( TITLE-ABS-KEY ( "female gonad" ) ) OR ( TITLE-ABS-KEY ( "egg-producing gland" ) ) OR ( TITLE-ABS-KEY ( "ovum-producing organ" ) ) OR ( TITLE-ABS-KEY ( peritoneal ) ) OR ( TITLE-ABS-KEY ( peritoneum ) ) OR ( TITLE-ABS-KEY ( "fallopian tube" ) ) OR ( TITLE-ABS-KEY ( oviduct ) ) OR ( TITLE-ABS-KEY ( stic ) ) OR ( TITLE-ABS-KEY (…	218	September 07, 2023
BioRxiv	(((Ovarian OR peritoneal) AND (cancer* OR carcinoma)) OR (cancer*)) AND ("Mendelian randomization" OR "Mendelian randomisation")	76	September 07, 2023
MedRxiv	(((Ovarian OR peritoneal) AND (cancer* OR carcinoma)) OR (cancer*)) AND ("Mendelian randomization" OR "Mendelian randomisation")	12	September 07, 2023

## Sheet: ST 2
Supplementary Table 2: List of exposures and outcome data sources used to assess genetic evidence for a causal association with ovarian cancer in MR studies.
Note: FOCI= Follow-up of Ovarian Cancer Genetic Association and Interaction Studies; OCAC= Ovarian Cancer Association consortium; UKB= UK-Biobank; BBJ= Bio-Bank Japan; CIMBA= Consortium of Investigators for the Modifiers of BRCA1/2; GERA= Genetic Epidemiology Research on Adult Health and Aging; WHI= Women Health Initiative; GAME-ON= Genetic Associations and Mechanisms in Oncology network of conso…
Exposure/screen	Outcome data sources
	FOCI	OCAC	UKB	FinnGen	BBJ	CIMBA	UKB+ GERA	OCAC+CIMBA	WHI	Chinese*	UKB + FinnGen	Copenhagen**	Korea***	Pan-cancer	UKB +OCAC	GAME-ON
Physical measures
Birth weight	-1	(2, 3)
Birth length		-2
Child BMI	-1	-2	(4, 5)
Body size at age 10		(2, 6)
Childhood obesity		-2
Adult BMI	-1	(2, 7-14)	(4, 8, 14)	(8, 15)	-16	-17
Adipose tissue expressed BMI		-13
Brain tissue expressed BMI		-13
Adult body size/weight		-6
Height		(2, 9, 14, 18)	(14, 19)			-17
Waist circumference		-2
Hip Circumference		-2
Waist to hip ratio	-1	(2, 10)
Body fat percentage (BFP)		(2, 8)	-8	-8
Whole body fat mass		-2
Trunk fat ratio		-12
Arm fat ratio		-12
Leg fat ratio		-12
Visceral adipose tissue		-20
Fat mass index (FMI)		-14	-14
BFP-FA		-8	-8	-8
BFP-UFA		-8	-8	-8
Body Fat-free Mass		-2
Fat-free mass index (FFMI)		-14	-14
Basal Metabolic Rate		(2, 21)
Systolic blood pressure		-2					-22
diastolic blood pressure		-2					-22
Reproduction
Age at menarche		(2, 9, 23-25)								-25
Age at menopause		(2, 9, 24, 26)	-27						-27
Parity		-9
Female infertility		-28
Pregnancy terminations					-29
Spontaneous miscarriage					-29
Stillbirths					-29
Lifestyle factors
Smoking initiation		(30-32)	-30	-33
Age of Smoking Initiation		(2, 32)
Smoking cessation		(31, 32)
Lifetime smoking		(9, 32, 33)	-33	-33
Cigarette smoking per day		(2, 31)
Coffee consumption		(2, 31, 34, 35)	(34, 36)	-36
Caffeine		-35	-36	-36
Alcohol consumption		(2, 30, 31, 37)	-30
Alcoholic drinks per week		(2, 38)
Pork intake		-39
Beef intake		-39
Lamb/mutton intake		-39
Processed meat intake		-39
Milk consumption		-40	-40	-40
Dried fruit intake		-41	-41	-41
Diet Carbohydrate (D-Car)		-2
Diet Fat (D-Fat)		-2
Diet Protein (D-Pro)		-2
Diet Sugar (D-Sug)		-2
Overall activity		(2, 42)
Sedentary activity		-2
Walking activity		-2
Moderate-to-vigorous physical activity		-42
Accelerometer-based physical activity measurement (average acceleration)		(2, 42)
Television watching								-43
Computer use								-43
Driving								-43
Chronotype evening/morning		-2	-44
Sleep duration		-2	-45
Short sleep duration (<7 hours)			-45
Long sleep duration (>/= 9h)			-45
Insomnia		-2
Education Attainment (EDUA)		-2
Cognitive performance		-2
Diseases and clinical conditions
Polycystic ovarian syndrome		(9, 46)
Endometriosis		(9, 47, 48)	-47
Type 2 diabetes		(2, 9)	-49
Allergic		-2
Asthma		-2
Atopic dermatitis		-50	-50
Vitiligo		-51
Rheumatoid arthritis		-52	-52	-52	-52
Multiple sclerosis		-2	-53
Schizophrenia		(2, 54, 55)
Parkinson's disease		-56
Depression		-57
Breast cancer			-58
Colorectal cancer			-58
Oral and pharengeal cancer			-58
Esophageal cancer			-58
Thyroid cancer			-58
Lung cancer			-58
keratinocyte carcinoma			-59
Melanoma (skin cancer)			-58
Myeloma (plasma cell cancer)			-58
Pancreatic cancer			-58
Kidney cancer			-58
Bladder cancer			-58
Hypothyroidism			-60
Hyperthyroidism			-60
Alcohol use disorder		-38
Age-adjusted alcohol use disorder identification test		-38
Hepatitis B virus infection													-61
Severe respiratory COVID-19		(62, 63)
COVID-19 hospitalization		(62, 63)
Susceptibility COVID-19		(62, 63)
Drugs and drug targets
Atorvastatin			-64
Simvastatin			-64
Rosuvastatin			-64
3-hydroxy-3- methylglutaryl coenzyme A (HMG-CoA) reductase drug target		-65	-66
proprotein convertase subtilisin/kexin type 9 (PCSK9) drug target		-65	-66
LDLR drug target			-66
Niemann-Pick C1- Like 1 (NPC1L1) drug target		-65	-66									-67
LPL drug target			-66
APOC3 drug target			-66
Calcium channel blockers		-68												-68
Vitamins and minerals
Vitamin A		(69-71)									-70
Absolute circulating retinol		-71
Beta-carotene		-69
Absolute circulating beta-carotene		-71
Absolute circulating lycopene		-71
Vitamin B6		(2, 69, 70)									-70
Vitamin B9 (folate)		(2, 69, 70, 72)									-70
Vitamin_B12		(69, 70)									-70
Vitamin C		(70, 73)	-73	-73							-70
Circulating ascorbates		-71
Absolute circulating ascorbates		-71
Vitamin D concentration	-74	(2, 9, 70, 75-77)	-78								-70				-78
Vitamin D synthesis	-74
Vitamin D metabolism	-74
Vitamin E		(69, 70, 79)	-79								-70
Dietary vitamin E			-79
Circulating alpha-tocopherol		-71
Circulating gamma-tocopherol		-71
Calcium		(2, 69, 70)									-70
Copper		(2, 69, 70, 80)									-70
Iron		(2, 69, 70)	-81								-70
Transferin			-81
Transferin saturation			-81
Ferritin			-81
Magnesium		(69, 70)									-70
Phosphorus		(69, 70)									-70
Selenium (blood)		(2, 69, 70)	-82								-70
Selenium (toenail and blood)			-82
Zinc		(2, 69, 70, 80)									-70
Biomarkers and metabolites
Estradiol		(2, 83, 84)	-83
Total testosterone		(2, 85)
Bioavailable testosterone		-85
Specific testosterone (testosterone effects independent of SHBG) or free testosterones		-85
Sex Hormone Binding Globulin (SHBG)		(2, 9, 85)
Plasma cortisol		-86	-86	-86
Resistin		-2
Adiponectin		(2, 87)
Thyroid Stimulating Hormone		-2	-60
Free thyroxine			-60
Circulating leptin		(2, 87)
Leptin receptor		-2
Soluble leptin receptor		-87
Insulin-like growth factor-1 (IGF-1)		(2, 88)	-88
Insulin-like Growth Factor-1 Receptor (IGF-1R)		-2
Insulin-like growth factor-binding protein 3		-2
Proinsulin levels		-2
Fasting blood insulin		-89	(49, 89, 90)
Insulin secretion rate			-90
Peak insulin response			-90
Acute insulin response			-90
Insulin disposition index			-90
Fasting plasma glucose		(2, 91)	-49
2-hour plasma glucose		-91
Glycated Haemoglobin (HbA1c)		-2
HOMA-B		-2
Total bilirubin		(2, 92)
Direct Bilirubin (DBIL)		-2
Albumin		-2
Urate		-2
eGFR		-93
albuminuria (urine albumin to creatinine ratio ≥ 30 mg/g)		-93
Immunoglobulin E (IgE)		-2
Platelet Count (PLT)		-2
Triglycerides		(2, 94)	-66
Total fatty acids		-2
Saturated Fatty Acids (SFAs)		-2
Monounsaturated Fatty Acids (MUFAs)		-2
Polyunsaturated Fatty Acids (PUFAs)		-2
PUFA desaturase activity		-95
Omega-3 Fatty Acids (O3FA)		-2
Omega-3:Total Fatty Acids (O3:TFA)		-2
Omega-6 fatty acids		-2
Omega-6:Total Fatty Acids (O6:TFA)		-2
Omega-6:Omega-3 (O6/O3)		-2
Linoleic acid		-2
n-3 polyunsaturated fatty acid docosahexaenoic acid (n-3 PUFA DHA)		(96, 97)	-97	-97	(96, 97)
Arachidonic acid		-97	-97	-97	-97
N3 Docosapentaenoic Acid (N3-DPA)		-2
Plasma phospholipid eicosapentaenoic acid (EPA)		(2, 97)	-97	-97	-97
Total Cholesterol		-2	-66
HDL		(2, 94)	-66
LDL		(2, 94)	-66			-65
Lipoprotein A (LPA)		-2
Apolipoprotein A1 (Apo A1)		(2, 94)
Apolipoprotein B (Apo B)		(2, 94)
circulating tryptophan levels		-98
circulating kynurenine levels		-98
Telomere length		-99	-100													-101
Epigenetic age acceleration: HannumAge		-102	-102	-102		-102
Epigenetic age acceleration: Intrinsic HovarthAge		-102	-102	-102		-102
Epigenetic age acceleration: PhenoAge		-102	-102	-102		-102
Epigenetic age acceleration: GrimAge		-102	-102	-102		-102
C-reactive protein		(2, 9, 103)	-104
Interleukin-6 receptor subunit alpha		-2
Interleukin-10 (IL-10)		-2
Monocyte chemotactic protein-1		-103
Plasminogen Activator Inhibitor-1 (PAI-1)		(2, 87)
Hepatocyte growth factor (HGF)		(2, 103)
Tumor Necrosis Factor (TNF)		(2, 105)	-105
TNF-related apoptosis inducing ligand (TRAIL)		-103
Vascular endothelial growth factor levels		-106
Large screens
Multicategory screen of traits with no significant features		-107	-108
Inflammatory markers and cytokines		(109-111)
Metabolites		-112
Gens expression		(32, 113, 114)
Bacterial taxa		(115, 116)
Proteins from multiple tissues (Brain, CF and plasma)		(117-119)
Mitochondrial dysfunction		-120
References
1	Chi G, Patel CJ, Kyriaki M, Peters U, Jian G, Schildkraut J, et al. Mendelian randomization study of adiposity-related traits and risk of breast, ovarian, prostate, lung and colorectal cancer. International journal of epidemiology. 2016;45:896-908.
2	Si S, Li J, Tewara MA, Li H, Liu X, Li Y, et al. Identifying causality, genetic correlation, priority and pathways of large-scale complex exposures of breast and ovarian cancers. British journal of cancer. 2021;125:1570‐81.
3	Chen C, Chen X, Wu D, Wang H, Wang C, Shen J, et al. Association of birth weight with cancer risk: a dose-response meta-analysis and Mendelian randomization study. Journal of Cancer Research and Clinical Oncology. 2023;149:3925-35.
4	Yan YS, Qu Z, Lv PP, Huang HF. Pediatric and adult obesity concerns in female health: a Mendelian randomization study. Endocrine. 2022;75:400‐8.
5	Fang X, Wang X, Song Z, Han D, Yin X, Liu B, et al. Causal association of childhood obesity with cancer risk in adulthood: a Mendelian randomization study. International Journal of Cancer. 2021;149:1421‐5.
6	Mariosa D, Smith-Byrne K, Richardson TG, Ferrari P, Gunter MJ, Papadimitriou N, et al. Body Size at Different Ages and Risk of 6 Cancers: A Mendelian Randomization and Prospective Cohort Study. Journal of the National Cancer Institute. 2022;114:1296-300.
7	Dixon SC, Nagle CM, Thrift AP, Pharoah PDP, Leigh Pearce C, Wei Z, et al. Adult body mass index and risk of ovarian cancer by subtype: a Mendelian randomization study. International journal of epidemiology. 2016;45:884-95.
8	Martin S, Tyrrell J, Thomas EL, Bown MJ, Wood AR, Beaumont RN, et al. Disease consequences of higher adiposity uncoupled from its adverse metabolic effects using Mendelian randomisation. eLife. 2022;11:e72452.
9	Yarmolinsky J, Relton CL, Lophatananon A, Muir K, Menon U, Gentry-Maharaj A, et al. Appraising the role of previously reported risk factors in epithelial ovarian cancer risk: A Mendelian randomization analysis. PLoS medicine. 2019;16:1-22.
10	Loh NY, Wang W, Noordam R, Christodoulides C. Obesity, Fat Distribution and Risk of Cancer in Women and Men: A Mendelian Randomisation Study. Nutrients. 2022;14:5259.
11	Mariosa D, Carreras-Torres R, Martin RM, Johansson M, Brennan P. Commentary: What can Mendelian randomization tell us about causes of cancer? INTERNATIONAL JOURNAL OF EPIDEMIOLOGY. 2019;48:816-21.
12	Freuer D, Linseisen J, O'Mara TA, Leitzmann M, Baurecht H, Baumeister S-E, et al. Body Fat Distribution and Risk of Breast, Endometrial, and Ovarian Cancer: A Two-Sample Mendelian Randomization Study. Cancers. 2021;13:5053.
13	Leyden GM, Greenwood MP, Gaborieau V, Han Y, Amos CI, Brennan P, et al. Disentangling the aetiological pathways between body mass index and site-specific cancer risk using tissue-partitioned Mendelian randomisation. British journal of cancer. 2023;128:618-25.
14	Vithayathil M, Carter P, Kar S, Mason AM, Burgess S, Larsson SC. Body size and composition and risk of site-specific cancers in the UK Biobank and large international consortia: A mendelian randomisation study. PLoS medicine. 2021;18:1-20.
15	Larsson SC, Burgess S. Causal role of high body mass index in multiple chronic diseases: a systematic review and meta-analysis of Mendelian randomization studies. BMC Medicine. 2021;19:1-10.
16	Masuda T, Ogawa K, Kamatani Y, Murakami Y, Kimura T, Okada Y. A Mendelian randomization study identified obesity as a causal risk factor of uterine endometrial cancer in Japanese. Cancer science. 2020;111:4646‐51.
17	Qian F, Rookus MA, Leslie G, Risch HA, Greene MH, Aalfs CM, et al. Mendelian randomisation study of height and body mass index as modifiers of ovarian cancer risk in 22,588 BRCA1 and BRCA2 mutation carriers. British journal of cancer. 2019;121:180-92.
18	Dixon-Suen SC, Nagle CM, Thrift AP, Pharoah PDP, Ewing A, Pearce CL, et al. Adult height is associated with increased risk of ovarian cancer: a Mendelian randomisation study. British journal of cancer. 2018;118:N.PAG-N.PAG.
19	Ong JS, An J, Law MH, Whiteman DC, Neale RE, Gharahkhani P, et al. Height and overall cancer risk and mortality: Evidence from a Mendelian randomisation study on 310,000 UK Biobank participants /692/308/174 /692/499 article. British Journal of Cancer. 2018;118:1262-7.
20	Lu Y, Tang H, Huang P, Wang J, Deng P, Li Y, et al. Assessment of causal effects of visceral adipose tissue on risk of cancers: a Mendelian randomization study. International journal of epidemiology. 2022;51:1204-18.
21	Zhang H, Qiu J, Meng F, Shu X. Insight into the causality between basal metabolic rate and endometrial and ovarian cancers: Analysis utilizing systematic Mendelian randomization and genetic association data from over 331,000 UK biobank participants. European Journal of Clinical Investigation. 2023;53:e13971.
22	Chan II, Kwok MK, Schooling CM. Blood pressure and risk of cancer: a Mendelian randomization study. BMC cancer. 2021;21:1-9.
23	Lv Y, Xia X, Lei L, Xiang W, Wu X, Xie S, et al. Health outcomes of age at menarche in European women: a two-sample Mendelian randomization study. Postgraduate medical journal. 2023;99:993-9.
24	Wang Z, Lu J, Weng W, Zhang J. Women's reproductive traits and cerebral small-vessel disease: A two-sample Mendelian randomization study. Frontiers in Neurology. 2023;14:1064081.
25	Yang H, Dai H, Li L, Wang X, Wang P, Song F, et al. Age at menarche and epithelial ovarian cancer risk: A meta-analysis and Mendelian randomization study. Cancer Medicine. 2019;8:4012-22.
26	Biobank-based Integrative Omics S, e QC, Biobank Japan P, China Kadoorie Biobank C, kConFab I, LifeLines Cohort S, et al. Genetic insights into biological mechanisms governing human ovarian ageing. NATURE. 2021;596.
27	Lankester J, Li J, Salfati ELI, Stefanick ML, Chan KHK, Liu SM, et al. Genetic evidence for causal relationships between age at natural menopause and the risk of ageing-associated adverse health outcomes. INTERNATIONAL JOURNAL OF EPIDEMIOLOGY. 2023;52:806-16.
28	Fan Z, Song H, Yuan R, Peng Y, Jiang Y. Genetic predisposition to female infertility in relation to epithelial ovarian and endometrial cancers. Postgraduate medical journal. 2023;99:63-8.
29	Zhan Y, Wang Y, Qu Y, Zhang L, Liu X, Liu R, et al. Pregnancy Loss in Relation to the Risks of Female-Specific Cancers in a Population-Based Cohort and Mendelian Randomization Study - China, 2004-2017. China CDC weekly. 2023;5:413-8.
30	Larsson SC, Carter P, Kar S, Vithayathil M, Mason AM, Michaëlsson K, et al. Smoking, alcohol consumption, and cancer: A mendelian randomisation study in UK Biobank and international genetic consortia participants. PLoS medicine. 2020;17:1-14.
31	Liu S, Feng S, Du F, Zhang K, Shen Y. Association of smoking, alcohol, and coffee consumption with the risk of ovarian cancer and prognosis: a mendelian randomization study. BMC cancer. 2023;23:1-10.
32	Zhou Y, Zhou X, Sun J, Wang L, Zhao J, Chen J, et al. Exploring the cross-cancer effect of smoking and its fingerprints in blood DNA methylation on multiple cancers: A Mendelian randomization study. International Journal of Cancer. 2023;153:1477-86.
33	Larsson SC, Burgess S. Appraising the causal role of smoking in multiple diseases: A systematic review and meta-analysis of Mendelian randomization studies. eBioMedicine. 2022;82:104154.
34	Ong J-S, Law MH, An J, Han X, Gharahkhani P, Whiteman DC, et al. Association between coffee consumption and overall risk of being diagnosed with or dying from cancer among >300 000 UK Biobank participants in a large-scale Mendelian randomization study. International journal of epidemiology. 2019;48:1447-56.
35	Ong J-S, Hwang L-D, Cuellar-Partida G, Martin NG, Chenevix-Trench G, Quinn MCJ, et al. Assessment of moderate coffee consumption and risk of epithelial ovarian cancer: a Mendelian randomization study. International journal of epidemiology. 2018;47:450-9.
36	Carter P, Yuan S, Kar S, Vithayathil M, Mason AM, Burgess S, et al. Coffee consumption and cancer risk: a Mendelian randomisation study. Clinical Nutrition. 2022;41:2113-23.
37	Ong JS, Derks EM, Eriksson M, An J, Hwang LD, Easton DF, et al. Evaluating the role of alcohol consumption in breast and ovarian cancer susceptibility using population-based cohort studies and two-sample Mendelian randomization analyses. International Journal of Cancer. 2021;148:1338‐50.
38	Zhu J, Jiang X, Niu Z. Alcohol consumption and risk of breast and ovarian cancer: a Mendelian randomization study. Cancer Genetics. 2020;245:35‐41.
39	Wu K, Liu L, Shu T, Li A, Xia D, Sun X. The relationship between processed meat, red meat, and risk of types of cancer: A Mendelian randomization study. Frontiers in nutrition. 2022;9:942155.
40	Lumsden AL, Mulugeta A, Hyppönen E. Milk consumption and risk of twelve cancers: A large-scale observational and Mendelian randomisation study. Clinical Nutrition. 2023;42:1-8.
41	Jin C, Li R, Deng T, Lin Z, Li H, Yang Y, et al. Association between dried fruit intake and pan-cancers incidence risk: A two-sample Mendelian randomization study. Frontiers in nutrition. 2022;9:899137.
42	Wang J, Zhao H, Zhu J, Jiang M. Causal effects of physical activity on the risk of overall ovarian cancer: A Mendelian randomization study. Digital health. 2023;9:20552076231162988.
43	Chen J, Yang K, Qiu Y, Lai W, Qi S, Wang G, et al. Genetic associations of leisure sedentary behaviors and the risk of 15 site-specific cancers: A Mendelian randomization study. Cancer Medicine. 2023;12:13623-36.
44	Tian S, Huangfu L, Ai S, Zheng J, Shi L, Yan W, et al. Causal relationships between chronotype and risk of multiple cancers by using longitudinal data and Mendelian randomization analysis. Science China Life sciences. 2023.
45	Titova OE, Michaelsson K, Vithayathil M, Mason AM, Kar S, Burgess S, et al. Sleep duration and risk of overall and 22 site-specific cancers: a Mendelian randomization study. International Journal of Cancer. 2021;148:914‐20.
46	Harris HR, Cushing-Haugen KL, Webb PM, Nagle CM, Jordan SJ, Group AOCS, et al. Association between genetically predicted polycystic ovary syndrome and ovarian cancer: a Mendelian randomization study. International journal of epidemiology. 2019;48:822-30.
47	Rueda-Martinez A, Garitazelaia A, Cilleros-Portet A, Mari S, Arauzo R, de Miguel J, et al. Genetic contribution of endometriosis to the risk of developing hormone-related cancers. International journal of molecular sciences. 2021;22.
48	Mortlock S, Corona RI, Kho PF, Pharoah P, Seo JH, Freedman ML, et al. A multi-level investigation of the genetic relationship between endometriosis and ovarian cancer histotypes. Cell Reports Medicine. 2022;3:100542.
49	Yuan S, Kar S, Carter P, Vithayathil M, Mason AM, Burgess S, et al. Is Type 2 Diabetes Causally Associated With Cancer Risk? Evidence From a Two-Sample Mendelian Randomization Study. Diabetes. 2020;69:1588-96.
50	Liu Q, Chen L, Wang Y, Wang X, Lewis SJ, Wang J. Atopic dermatitis and risk of 14 site-specific cancers: A Mendelian randomization study. medRxiv. 2023.
51	Wen Y, Wu X, Peng H, Li C, Jiang Y, Liang H, et al. Cancer risks in patients with vitiligo: a Mendelian randomization study. Journal of Cancer Research and Clinical Oncology. 2020;146:1933-40.
52	Yuan S, Chen J, Ruan X, Vithayathil M, Kar S, Li X, et al. Rheumatoid arthritis and risk of site-specific cancers: Mendelian randomization study in European and East Asian populations. Arthritis Research and Therapy. 2022;24:270.
53	Liu Q, Kang J, Yin Y, zhang J, Lian Q, Zhou F. Association between multiple sclerosis and cancer risk: An extensive review/meta and Mendelian randomization analyses. Multiple Sclerosis and Related Disorders. 2023;76:104798.
54	Adams CD, Neuhausen SL. Bi-directional Mendelian randomization of epithelial ovarian cancer and schizophrenia and uni-directional Mendelian randomization of schizophrenia on circulating 1- or 2-glycerophosphocholine metabolites. Molecular Genetics and Metabolism Reports. 2019;21.
55	Yuan K, Song W, Liu Z, Lin GN, Yu S. Mendelian Randomization and GWAS Meta Analysis Revealed the Risk-Increasing Effect of Schizophrenia on Cancers. Biology. 2022;11.
56	Guo JZ, Xiao Q, Wu L, Chen F, Yin JL, Qin X, et al. Ovarian Cancer and Parkinson's Disease: A Bidirectional Mendelian Randomization Study. Journal of Clinical Medicine. 2023;12:2961.
57	Zhu G-L, Xu C, Yang K-b, Tang S-Q, Tang L-L, Chen L, et al. Causal relationship between genetically predicted depression and cancer risk: a two-sample bi-directional mendelian randomization. BMC cancer. 2022;22:1-10.
58	Ruan X, Huang D, Zhan Y, Huang J, Ng ATL, Tsu JHL, et al. Risk of Second Primary Cancers After a Diagnosis of First Primary Cancer: A Pan-Cancer Analysis and Mendelian Randomization Study. medRxiv. 2023.
59	Dusingize JC, Olsen CM, An J, Pandeya N, Liyanage UE, Law MH, et al. Genetically determined risk of keratinocyte carcinoma and risk of other cancers. International journal of epidemiology. 2021;50:1316-24.
60	Yuan S, Kar S, Vithayathil M, Carter P, Mason AM, Burgess S, et al. Causal associations of thyroid function and dysfunction with overall, breast and thyroid cancer: A two-sample Mendelian randomization study. International Journal of Cancer. 2020;147:1895-903.
61	Kamiza AB, Fatumo S, Singini MG, Yeh CC, Chikowore T. Hepatitis B infection is causally associated with extrahepatic cancers: A Mendelian randomization study. eBioMedicine. 2022;79:104003.
62	Zhang K, Liu X, Fu P, Zhao Y, Yu Q, Liu S, et al. Phenome-wide association study to explore the long-term symptoms after infection with novel coronavirus in the UK Biobank. medRxiv. 2023.
63	Zhao X, Wu X, Xiao J, Zhang L, Hao Y, Xiao C, et al. A large-scale genome-wide cross-trait analysis for the effect of COVID-19 on female-specific cancers. iScience. 2023;26:107497.
64	Min Y, Wei X, Liu Z, Wei Z, Pei Y, Li R, et al. Assessing the role of lipid-lowering therapy on multi-cancer prevention: A mendelian randomization study. Frontiers in Pharmacology. 2023;14:1109580.
65	Yarmolinsky J, Bull CJ, Vincent EE, Robinson J, Walther A, Smith GD, et al. Association Between Genetically Proxied Inhibition of HMG-CoA Reductase and Epithelial Ovarian Cancer. JAMA: Journal of the American Medical Association. 2020;323:646-55.
66	Carter P, Vithayathil M, Kar S, Potluri R, Mason AM, Larsson SC, et al. Predicting the effect of statins on cancer risk using genetic variants from a mendelian randomization study in the uk biobank. Elife. 2020;9:1‐17.
67	Lauridsen BK, Stender S, Frikke-Schmidt R, Nordestgaard BG, Tybjaerg-Hansen A. Using genetics to explore whether the cholesterol-lowering drug ezetimibe may cause an increased risk of cancer. International Journal of Epidemiology. 2017;46:1777-85.
68	Fan B, Schooling CM, Zhao JV. Genetic proxies for calcium channel blockers and cancer: a Mendelian randomization study. Journal of Human Hypertension. 2023.
69	Guo Y, Lu Y, Jin H. Appraising the role of circulating concentrations of micro-nutrients in epithelial ovarian cancer risk: a Mendelian randomization analysis. Scientific Reports. 2020;10:7356.
70	Kim JY, Song M, Kim MS, Natarajan P, Do R, Myung W, et al. An atlas of associations between 14 micronutrients and 22 cancer outcomes: Mendelian randomization analyses. BMC Medicine. 2023;21:1-12.
71	Zhao H, Zhu J, Tse LA, Kinra S, Li Y. Genetically Predicted Circulating Levels of Antioxidants and Risk of Breast and Ovarian Cancer. Cancer Prevention Research. 2022;15:247-54.
72	Gersekowski K, Ibiebele TI, Doherty JA, Harris HR, Goodman MT, Terry KL, et al. Folate intake and ovarian cancer risk among women with endometriosis: a case-control study from the Ovarian Cancer Association Consortium. Cancer Epidemiology Biomarkers and Prevention. 2023;32:1087-96.
73	Chen H, Du Z, Zhang Y, Li M, Gao R, Qin L, et al. The Association Between Vitamin C and Cancer: A Two-Sample Mendelian Randomization Study. Frontiers in Genetics. 2022;13:868408.
74	Dimitrakopoulou VI, Tsilidis KK, Haycock PC, Dimou NL, Al-Dabhani K, Martin RM, et al. Circulating vitamin D concentration and risk of seven cancers: Mendelian randomisation study. BMJ (Clinical research ed). 2017;359:j4761.
75	Ong J-S, Cuellar-Partida G, Lu Y, Fasching PA, Hein A, Burghaus S, et al. Association of vitamin D levels and risk of ovarian cancer: a Mendelian randomization study. International journal of epidemiology. 2016;45:1619-30.
76	Ong JS, Dixon-Suen SC, Han X, An J, Fitzgerald R, Buas M, et al. A comprehensive re-assessment of the association between vitamin D and cancer susceptibility using Mendelian randomization. Nature Communications. 2021;12:246.
77	Ye Y, Yang H, Wang Y, Zhao H. A comprehensive genetic and epidemiological association analysis of vitamin D with common diseases/traits in the UK Biobank. Genetic epidemiology. 2021;45:24‐35.
78	Ong JS, Gharahkhani P, An J, Law MH, Whiteman DC, Neale RE, et al. Vitamin D and overall cancer risk and cancer mortality: a Mendelian randomization study. Human molecular genetics. 2018;27:4315-22.
79	Xin J, Jiang X, Ben S, Yuan Q, Su L, Zhang Z, et al. Association between circulating vitamin E and ten common cancers: evidence from large-scale Mendelian randomization analysis and a longitudinal cohort study. BMC Medicine. 2022;20:1-10.
80	Lin S, Yang H. Ovarian cancer risk according to circulating zinc and copper concentrations: A meta-analysis and Mendelian randomization study. Clinical Nutrition. 2021;40:2464-8.
81	Yuan S, Carter P, Vithayathil M, Kar S, Giovannucci E, Mason AM, et al. Iron Status and Cancer Risk in UK Biobank: A Two-Sample Mendelian Randomization Study. Nutrients. 2020;12:526.
82	Yuan S, Mason AM, Carter P, Vithayathil M, Kar S, Burgess S, et al. Selenium and cancer risk: Wide-angled Mendelian randomization analysis. International Journal of Cancer. 2022;150:1134-40.
83	Larsson SC, Kar S, Perry JRB, Carter P, Vithayathil M, Mason AM, et al. Serum Estradiol and 20 Site-Specific Cancers in Women: Mendelian Randomization Study. Journal of Clinical Endocrinology and Metabolism. 2022;107:E467-E74.
84	Johansson Å, Schmitz D, Höglund J, Hadizadeh F, Karlsson T, Ek WE. Investigating the Effect of Estradiol Levels on the Risk of Breast, Endometrial, and Ovarian Cancer. Journal of the Endocrine Society. 2022;6:1-9.
85	Ruth KS, Day FR, Tyrrell J, Thompson DJ, Wood AR, Mahajan A, et al. Using human genetics to understand the disease impacts of testosterone in men and women. Nature medicine. 2020;26:252-8.
86	Larsson SC, Lee WH, Kar S, Burgess S, Allara E. Assessing the role of cortisol in cancer: a wide-ranged Mendelian randomisation study. British Journal of Cancer. 2021;125:1025-9.
87	Dimou NL, Papadimitriou N, Mariosa D, Johansson M, Brennan P, Peters U, et al. Circulating adipokine concentrations and risk of five obesity-related cancers: a Mendelian randomization study. International Journal of Cancer. 2021;148:1625‐36.
88	Larsson SC, Carter P, Vithayathil M, Kar S, Mason AM, Burgess S. Insulin-like growth factor-1 and site-specific cancers: a Mendelian randomization study. Cancer medicine. 2020;9:6836‐42.
89	Zhang H, Li D, Liu X, Wan Z, Yu Z, Wang Y, et al. Fasting Insulin and Risk of Overall and 14 Site-Specific Cancers: Evidence From Genetic Data. Frontiers in Oncology. 2022;12:863340.
90	Wang X, Sun J, Li J, Cai L, Chen Q, Wang Y, et al. Bidirectional Mendelian randomization study of insulin-related traits and risk of ovarian cancer. Frontiers in Endocrinology. 2023;14:1131767.
91	Jin H, Lee S, Won S. Causal Evaluation of Laboratory Markers in Type 2 Diabetes on Cancer and Vascular Diseases Using Various Mendelian Randomization Tools. Frontiers in Genetics. 2020;11:597420.
92	Khoei NS, Carreras-Torres R, Murphy N, Gunter MJ, Brennan P, Smith-Byrne K, et al. Genetically raised circulating bilirubin levels and risk of ten cancers: A mendelian randomization study. Cells. 2021;10:1-15.
93	Tang L, Li C, Chen W, Zeng Y, Yang H, Hu Y, et al. Causal Association between Chronic Kidney Disease and Risk of 19 Site-Specific Cancers: A Mendelian Randomization Study. Cancer Epidemiology Biomarkers and Prevention. 2022;31:1233-42.
94	Meng H, Wang R, Song Z, Wang F. Causal Effects of Circulating Lipid Traits on Epithelial Ovarian Cancer: A Two-Sample Mendelian Randomization Study. Metabolites. 2022;12:1175.
95	Tintle N, Rice T, Cheng I, Jenkins M, Gallinger S, Cornish AJ, et al. The association between genetically elevated polyunsaturated fatty acids and risk of cancer. eBioMedicine. 2023;91:104510.
96	Zhang H, Yao Y, Zhong X, Meng F, Hemminki K, Qiu J, et al. Association between intake of the n-3 polyunsaturated fatty acid docosahexaenoic acid (n-3 PUFA DHA) and reduced risk of ovarian cancer: A systematic Mendelian Randomization study. Clinical Nutrition. 2023;42:1379-88.
97	Larsson SC, Carter P, Vithayathil M, Mason AM, Michaëlsson K, Baron JA, et al. Genetically predicted plasma phospholipid arachidonic acid concentrations and 10 site-specific cancers in UK biobank and genetic consortia participants: A mendelian randomization study. Clinical Nutrition. 2021;40:3332-7.
98	Li R, Wang X, Zhang Y, Xu X, Wang L, Wei C, et al. Analysis of Tryptophan and Its Main Metabolite Kynurenine and the Risk of Multiple Cancers Based on the Bidirectional Mendelian Randomization Analysis. Frontiers in Oncology. 2022;12:852718.
99	Haycock PC, Burgess S, Nounu A, Zheng J, Okoli GN, Bowden J, et al. Association Between Telomere Length and Risk of Cancer and Non-Neoplastic Diseases: A Mendelian Randomization Study. JAMA oncology. 2017;3:636-51.
100	Li C, Stoma S, Lotta LA, Warner S, Albrecht E, Allione A, et al. Genome-wide Association Analysis in Humans Links Nucleotide Metabolism to Leukocyte Telomere Length. American Journal of Human Genetics. 2020;106:389-404.
101	Zhang C, Doherty JA, Burgess S, Hung RJ, Lindstrom S, Kraft P, et al. Genetic determinants of telomere length and risk of common cancers: A Mendelian randomization study. Human Molecular Genetics. 2015;24:5356-66.
102	Morales-Berstein F, McCartney DL, Lu AT, Tsilidis KK, Bouras E, Haycock P, et al. Assessing the causal role of epigenetic clocks in the development of multiple cancers: a Mendelian randomization study. eLife. 2022;11:e75374.
103	Kalaoja M, Corbin LJ, Tan VY, Ahola-Olli AV, Havulinna AS, Santalahti K, et al. The Role of Inflammatory Cytokines as Intermediates in the Pathway from Increased Adiposity to Disease. Obesity (Silver Spring, Md). 2021;29:428‐37.
104	Zhu M, Ma Z, Zhang X, Hang D, Yin R, Feng J, et al. C-reactive protein and cancer risk: a pan-cancer study of prospective cohort and Mendelian randomization analysis. BMC Medicine. 2022;20:1-13.
105	Yuan S, Carter P, Bruzelius M, Vithayathil M, Kar S, Mason AM, et al. Effects of tumour necrosis factor on cardiovascular disease and cancer: a two-sample Mendelian randomization study. EBioMedicine. 2020;59:102956.
106	Wu H, Ma T, Li D, He M, Wang H, Cui Y. Circulating vascular endothelial growth factor and cancer risk: A bidirectional mendelian randomization. Frontiers in Genetics. 2022;13:981032.
107	Went M, Sud A, Mills C, Hyde A, Culliford R, Law P, et al. Risk factors for eight common cancers revealed from a phenome-wide Mendelian randomisation analysis of 378,142 cases and 485,715 controls. medRxiv. 2023.
108	Xin JY, Gu DY, Chen SL, Ben S, Li HQ, Zhang ZD, et al. SUMMER: a Mendelian randomization interactive server to systematically evaluate the causal effects of risk factors and circulating biomarkers on pan-cancer survival. NUCLEIC ACIDS RESEARCH. 2022.
109	Bouras E, Karhunen V, Gill D, Huang J, Haycock PC, Gunter MJ, et al. Circulating inflammatory cytokines and risk of five cancers: a Mendelian randomization analysis. BMC Medicine. 2022;20:3-.
110	Yarmolinsky J, Robinson JW, Mariosa D, et al. Association between circulating inflammatory markers and adult cancer risk: a Mendelian randomization analysis. EBioMedicine. Feb 2024;100:104991. doi:10.1016/j.ebiom.2024.104991
111	Song J, Li A, Qian Y, Liu B, Lv L, Ye D, et al. Genetically Predicted Circulating Levels of Cytokines and the Risk of Cancer. Frontiers in Immunology. 2022;13:886144.
112	Feng Y, Wang R, Li C, Cai X, Huo Z, Liu Z, et al. Causal effects of genetically determined metabolites on cancers included lung, breast, ovarian cancer, and glioma: a Mendelian randomization study. Translational Lung Cancer Research. 2022;11:1302-14.
113	Prince C, Mitchell RE, Richardson TG. Integrative multiomics analysis highlights immune-cell regulatory mechanisms and shared genetic architecture for 14 immune-associated diseases and cancer outcomes. American Journal of Human Genetics. 2021;108:2259-70.
114	Jayarathna DK, Renteria ME, Malik A, Sauret E, Batra J, Gandhi NS. Integrative Transcriptome-Wide Analyses Uncover Novel Risk-Associated MicroRNAs in Hormone-Dependent Cancers. Frontiers in Genetics. 2021;12.
115	Wei Z, Yang B, Tang T, Xiao Z, Ye F, Li X, et al. Gut microbiota and risk of five common cancers: A univariable and multivariable Mendelian randomization study. Cancer Medicine. 2023;12:10393-405.
116	Long Y, Tang L, Zhou Y, Zhao S, Zhu H. Causal relationship between gut microbiota and cancers: a two-sample Mendelian randomisation study. BMC Medicine. 2023;21:66.
117	Yang C, Fagan AM, Perrin RJ, Rhinn H, Harari O, Cruchaga C. Mendelian randomization and genetic colocalization infer the effects of the multi-tissue proteome on 211 complex disease-related phenotypes. Genome Medicine. 2022;14:140.
118	Mortlock S, Kendarsari RI, Fung JN, Gibson G, Yang F, Restuadi R, et al. Tissue specific regulation of transcription in endometrium and association with disease. HUMAN REPRODUCTION. 2020;35:377-93.
119	Considine DPC, Jia G, Shu X, Schildkraut JM, Pharoah PDP, Zheng W, et al. Genetically predicted circulating protein biomarkers and ovarian cancer risk. Gynecologic oncology. 2021;160:506-13.
120	Li Y, Sundquist K, Zhang N, Wang X, Sundquist J, Memon AA. Mitochondrial related genome-wide Mendelian randomization identifies putatively causal genes for multiple cancer types. eBioMedicine. 2023;88:104432.

## Sheet: ST 3
Supplementary Table 3. Classification of associations between exposures, and OC and its subtypes, by levels of evidence.
Exposure	Level of evidence
	Robust	Probable	Suggestive	Insufficient	Non-evaluable	Total
Physical measures	23	38	20	154	116	351
Reproductive factors	6	9	1	25	10	51
Lifestyles factors	0	8	12	121	190	331
Diseases and medical condition related factors	5	15	13	117	37	187
Nutrients	1	9	12	239	182	443
Biomarkers	11	22	56	232	222	543
Drugs and drug targets	0	0	3	3	30	36
Screens	0	4	0	1	16	21
Total	46	105	116	892	805	1964
Note: Non-evaluable MR studies include two-sample MR studies that did not conduct or report sensitivity analyses, studies using only one or two genetic variants where sensitivity analyses are not technically applicable, as well as GRS-based MR studies or one-sample MR analyses relying on a single instrument.

## Sheet: ST 4
Supplementary table 4: Study characteristics and the genetic association between physical measures and OC and/or subtypes in individual studies.
OC=Ovarian cancer; HGS=High grade serous OC; LGS=Low grade serous OC; LMSOC=Low grade malignant potential serous OC; LMPOC=low malignant potential OC; LMMOC=Low malignant potential mucinous OC; LGLMSOC= Low grade and low malignant potential serous OC; OCAC=Ovarian cancer association consortium; UKB=UK-Biobank; BBJ= Bio-Bank Japan; CIMBA= Consortium of Investigators for the Modifiers of BRCA1/2; F…
ID	Covidence number	First author	Year	Full title	PMID	MR design	Exposure group	Harmonized exposure	Exposure population source (GWAS/author, year)	Exposure sample size total (GWAS)	No. of SNPs	Outcome	Outcome population source (GWAS/author, year)	Outcome population ancestry	Outcome sample size total	Outcome sample size, cases	Outcome sample size, controls	Exposure unit in MR	MR metric	MR methods	Effect size	95% LCI	95% UCI	p-value	MR-Egger intercept P-value	MR-PRESSO Global test p-value	RoE	Other MR
1	#2657	Chen	2023	Association of birth weight with cancer risk: a dose-response meta-analysis and Mendelian randomization study	36030285	2SMR	Physcical measures	Birth weight	GWAS, Horikoshi, 2016	143677	40	OC	OCAC/Phelan/2017	European	66450	25509	40941		OR	IVW MR	1.11	0.9	1.35	0.33			Insufficient
1	#2657	Chen	2023	Association of birth weight with cancer risk: a dose-response meta-analysis and Mendelian randomization study	36030285	2SMR	Physcical measures	Birth weight	GWAS, Horikoshi, 2016	143677	40	OC	OCAC/Phelan/2017	European	66450	25509	40941		OR	Weighted median MR	1.07	0.9	1.35	0.96			Insufficient
1	#2657	Chen	2023	Association of birth weight with cancer risk: a dose-response meta-analysis and Mendelian randomization study	36030285	2SMR	Physcical measures	Birth weight	GWAS, Horikoshi, 2016	143677	40	OC	OCAC/Phelan/2017	European	66450	25509	40941		OR	MR-Egger	1	0.71	1.91	0.98			Insufficient
1	#2657	Chen	2023	Association of birth weight with cancer risk: a dose-response meta-analysis and Mendelian randomization study	36030285	2SMR	Physcical measures	Birth weight	GWAS, Horikoshi, 2016	143677	40	OC	OCAC/Phelan/2017	European	66450	25509	40941		OR	Weighted mode	1.2	0.78	1.84	0.42	0.754	0.41	Insufficient
2	#2657	Chen	2023	Association of birth weight with cancer risk: a dose-response meta-analysis and Mendelian randomization study	36030285	2SMR	Physcical measures	Birth weight	GWAS, Horikoshi, 2016	143677	40	Invasive mucinous ovarian cancer	OCAC/Phelan/2017	European	42358	1417	40941		OR	IVW MR	0.62	0.39	0.97	0.04			Probable
2	#2657	Chen	2023	Association of birth weight with cancer risk: a dose-response meta-analysis and Mendelian randomization study	36030285	2SMR	Physcical measures	Birth weight	GWAS, Horikoshi, 2016	143677	40	Invasive mucinous ovarian cancer	OCAC/Phelan/2017	European	42358	1417	40941		OR	Weighted median MR	0.6	0.31	1.16	0.13			Probable
2	#2657	Chen	2023	Association of birth weight with cancer risk: a dose-response meta-analysis and Mendelian randomization study	36030285	2SMR	Physcical measures	Birth weight	GWAS, Horikoshi, 2016	143677	40	Invasive mucinous ovarian cancer	OCAC/Phelan/2017	European	42358	1417	40941		OR	MR-Egger	1.11	0.28	4.31	0.88			Probable
2	#2657	Chen	2023	Association of birth weight with cancer risk: a dose-response meta-analysis and Mendelian randomization study	36030285	2SMR	Physcical measures	Birth weight	GWAS, Horikoshi, 2016	143677	40	Invasive mucinous ovarian cancer	OCAC/Phelan/2017	European	42358	1417	40941		OR	Weighted mode	0.38	0.11	1.36	0.15	0.373	0.75	Probable
3	#2657	Chen	2023	Association of birth weight with cancer risk: a dose-response meta-analysis and Mendelian randomization study	36030285	2SMR	Physcical measures	Birth weight	GWAS, Horikoshi, 2016	143677	40	Endometroid	OCAC/Phelan/2017	European	43751	2810	40941		OR	IVW MR	0.97	0.69	1.38	0.88			Insufficient
3	#2657	Chen	2023	Association of birth weight with cancer risk: a dose-response meta-analysis and Mendelian randomization study	36030285	2SMR	Physcical measures	Birth weight	GWAS, Horikoshi, 2016	143677	40	Endometroid	OCAC/Phelan/2017	European	43751	2810	40941		OR	Weighted median MR	0.85	0.52	1.39	0.5			Insufficient
3	#2657	Chen	2023	Association of birth weight with cancer risk: a dose-response meta-analysis and Mendelian randomization study	36030285	2SMR	Physcical measures	Birth weight	GWAS, Horikoshi, 2016	143677	40	Endometroid	OCAC/Phelan/2017	European	43751	2810	40941		OR	MR-Egger	1.44	0.52	4.02	0.49			Insufficient
3	#2657	Chen	2023	Association of birth weight with cancer risk: a dose-response meta-analysis and Mendelian randomization study	36030285	2SMR	Physcical measures	Birth weight	GWAS, Horikoshi, 2016	143677	40	Endometroid	OCAC/Phelan/2017	European	43751	2810	40941		OR	Weighted mode	0.79	0.27	2.27	0.67	0.432	0.24	Insufficient
4	#2575	Gao	2016	Mendelian randomization study of adiposity-related traits and risk of breast, ovarian, prostate, lung and colorectal cancer	27427428	2SMR	Physcical measures	Birth weight	GWAS, Horikoshi, 2013	26836	7	OC	FOCI-OCAC (Followup of Ovarian Cancer Genetic Association and Interaction Studies of the Ovarian Cancer Association Consortium	European		4369	9123	SD	OR	IVW MR	1.07	0.69	1.65	0.75			Insufficient
4	#2575	Gao	2016	Mendelian randomization study of adiposity-related traits and risk of breast, ovarian, prostate, lung and colorectal cancer	27427428	2SMR	Physcical measures	Birth weight	GWAS, Horikoshi, 2013	26836	7	OC	FOCI-OCAC (Followup of Ovarian Cancer Genetic Association and Interaction Studies of the Ovarian Cancer Association Consortium	European		4369	9123	SD	OR	MR-Egger	3.46	2.53	4.39	0.18			Insufficient
5	#2575	Gao	2016	Mendelian randomization study of adiposity-related traits and risk of breast, ovarian, prostate, lung and colorectal cancer	27427428	2SMR	Physcical measures	Birth weight	GWAS, Horikoshi, 2013	26836	7	Clear cell	FOCI-OCAC (Followup of Ovarian Cancer Genetic Association and Interaction Studies of the Ovarian Cancer Association Consortium	European		356	9123	SD	OR	IVW MR	2.75	0.82	9.3	0.1			Insufficient
5	#2575	Gao	2016	Mendelian randomization study of adiposity-related traits and risk of breast, ovarian, prostate, lung and colorectal cancer	27427428	2SMR	Physcical measures	Birth weight	GWAS, Horikoshi, 2013	26836	7	Clear cell	FOCI-OCAC (Followup of Ovarian Cancer Genetic Association and Interaction Studies of the Ovarian Cancer Association Consortium	European		356	9123	SD	OR	MR-Egger	0.01			0.07			Insufficient
6	#2575	Gao	2016	Mendelian randomization study of adiposity-related traits and risk of breast, ovarian, prostate, lung and colorectal cancer	27427428	2SMR	Physcical measures	Birth weight	GWAS, Horikoshi, 2013	26836	7	Endometroid	FOCI-OCAC (Followup of Ovarian Cancer Genetic Association and Interaction Studies of the Ovarian Cancer Association Consortium	European		715	9123	SD	OR	IVW MR	0.79	0.33	1.92	0.6			Insufficient
6	#2575	Gao	2016	Mendelian randomization study of adiposity-related traits and risk of breast, ovarian, prostate, lung and colorectal cancer	27427428	2SMR	Physcical measures	Birth weight	GWAS, Horikoshi, 2013	26836	7	Endometroid	FOCI-OCAC (Followup of Ovarian Cancer Genetic Association and Interaction Studies of the Ovarian Cancer Association Consortium	European		715	9123	SD	OR	MR-Egger	0.83			0.92			Insufficient
7	#2575	Gao	2016	Mendelian randomization study of adiposity-related traits and risk of breast, ovarian, prostate, lung and colorectal cancer	27427428	2SMR	Physcical measures	Birth weight	GWAS, Horikoshi, 2013	321223	7	Serous OC	FOCI-OCAC (Followup of Ovarian Cancer Genetic Association and Interaction Studies of the Ovarian Cancer Association Consortium	European		2556	9123	SD	OR	IVW MR	0.85	0.5	1.45	0.56			Insufficient
7	#2575	Gao	2016	Mendelian randomization study of adiposity-related traits and risk of breast, ovarian, prostate, lung and colorectal cancer	27427428	2SMR	Physcical measures	Birth weight	GWAS, Horikoshi, 2013	321223	7	Serous OC	FOCI-OCAC (Followup of Ovarian Cancer Genetic Association and Interaction Studies of the Ovarian Cancer Association Consortium	European		2556	9123	SD	OR	MR-Egger	14.01			0.021			Insufficient
8	#2601	Si	2021	Identifying causality, genetic correlation, priority and pathways of large-scale complex exposures of breast and ovarian cancers	34671129	2SMR	Physcical measures	Birth weight	EGG	321223	181	Ovarian cancer (OC)	OCAC/Phelan/2017	European	66450	25509	40941	SD	OR	IVW MR	0.97	0.85	1.1	0.581			Insufficient	Weighted median not significant
9	#2601	Si	2021	Identifying causality, genetic correlation, priority and pathways of large-scale complex exposures of breast and ovarian cancers	34671129	2SMR	Physcical measures	Birth weight	EGG	321223	181	High grade serous ovarian cancer (HGSOC)	OCAC/Phelan/2017	European	53978	13037	40941	SD	OR	IVW MR	1.05	0.91	1.22	0.508			Insufficient	Weighted median not significant
10	#2601	Si	2021	Identifying causality, genetic correlation, priority and pathways of large-scale complex exposures of breast and ovarian cancers	34671129	2SMR	Physcical measures	Birth weight	EGG	321223	181	Low grade serous ovarian cancer (LGSOC)	OCAC/Phelan/2017	European	41953	1012	40941	SD	OR	IVW MR	0.85	0.58	1.24	0.4			Insufficient	Weighted median not significant
11	#2601	Si	2021	Identifying causality, genetic correlation, priority and pathways of large-scale complex exposures of breast and ovarian cancers	34671129	2SMR	Physcical measures	Birth weight	EGG	321223	181	Invasive mucinous ovarian cancer (IMOC)	OCAC/Phelan/2017	European	42358	1417	40941	SD	OR	IVW MR	0.64	0.47	0.89	0.007			Robust
11	#2601	Si	2021	Identifying causality, genetic correlation, priority and pathways of large-scale complex exposures of breast and ovarian cancers	34671129	2SMR	Physcical measures	Birth weight	EGG	321223	181	Invasive mucinous ovarian cancer (IMOC)	OCAC/Phelan/2017	European	42358	1417	40941	SD	OR	Weighted median MR	0.5	0.31	0.81	<0.05			Robust
12	#2601	Si	2021	Identifying causality, genetic correlation, priority and pathways of large-scale complex exposures of breast and ovarian cancers	34671129	2SMR	Physcical measures	Birth weight	EGG	321223	181	Clear cell	OCAC/Phelan/2017	European	42307	1366	40941	SD	OR	IVW MR	0.86	0.58	1.26	0.431			Insufficient	Weighted median not significant
13	#2601	Si	2021	Identifying causality, genetic correlation, priority and pathways of large-scale complex exposures of breast and ovarian cancers	34671129	2SMR	Physcical measures	Birth weight	EGG	28459	181	Endometroid	OCAC/Phelan/2017	European	43751	2810	40941	SD	OR	IVW MR	0.79	0.62	1	0.05			Suggestive
13	#2601	Si	2021	Identifying causality, genetic correlation, priority and pathways of large-scale complex exposures of breast and ovarian cancers	34671129	2SMR	Physcical measures	Birth weight	EGG	28459	181	Endometroid	OCAC/Phelan/2017	European	43751	2810	40941	SD	OR	Weighted median MR	0.7	0.5	0.98	<0.05			Suggestive
14	#2601	Si	2021	Identifying causality, genetic correlation, priority and pathways of large-scale complex exposures of breast and ovarian cancers	34671129	2SMR	Physcical measures	Birth Length	EGG	28459	2	Ovarian cancer (OC)	OCAC/Phelan/2017	European	66450	25509	40941	SD	OR	IVW MR	0.88	0.47	1.64	0.685			Non-evaluable
15	#2601	Si	2021	Identifying causality, genetic correlation, priority and pathways of large-scale complex exposures of breast and ovarian cancers	34671129	2SMR	Physcical measures	Birth Length	EGG	28459	2	High grade serous ovarian cancer (HGSOC)	OCAC/Phelan/2017	European	53978	13037	40941	SD	OR	IVW MR	1.09	0.47	2.52	0.835			Non-evaluable
16	#2601	Si	2021	Identifying causality, genetic correlation, priority and pathways of large-scale complex exposures of breast and ovarian cancers	34671129	2SMR	Physcical measures	Birth Length	EGG	28459	2	Low grade serous ovarian cancer (LGSOC)	OCAC/Phelan/2017	European	41953	1012	40941	SD	OR	IVW MR	1.01	0.08	12.31	0.99			Non-evaluable
17	#2601	Si	2021	Identifying causality, genetic correlation, priority and pathways of large-scale complex exposures of breast and ovarian cancers	34671129	2SMR	Physcical measures	Birth Length	EGG	28459	2	Invasive mucinous ovarian cancer (IMOC)	OCAC/Phelan/2017	European	42358	1417	40941	SD	OR	IVW MR	0.79	0.26	2.41	0.675			Non-evaluable
18	#2601	Si	2021	Identifying causality, genetic correlation, priority and pathways of large-scale complex exposures of breast and ovarian cancers	34671129	2SMR	Physcical measures	Birth Length	EGG	28459	2	Clear cell	OCAC/Phelan/2017	European	42307	1366	40941	SD	OR	IVW MR	0.79	0.07	8.29	0.842			Non-evaluable
19	#2601	Si	2021	Identifying causality, genetic correlation, priority and pathways of large-scale complex exposures of breast and ovarian cancers	34671129	2SMR	Physcical measures	Birth Length	EGG		2	Endometroid	OCAC/Phelan/2017	European	43751	2810	40941	SD	OR	IVW MR	0.75	0.25	2.27	0.608			Non-evaluable
20	#2575	Gao	2016	Mendelian randomization study of adiposity-related traits and risk of breast, ovarian, prostate, lung and colorectal cancer	27427428	2SMR	Physcical measures	Child BMI	GWAS, Felix, 2016	11873	15	OC	FOCI-OCAC (Followup of Ovarian Cancer Genetic Association and Interaction Studies of the Ovarian Cancer Association Consortium	European		4369	9123	SD	OR	IVW MR	1.07	0.82	1.39	0.62			Insufficient
20	#2575	Gao	2016	Mendelian randomization study of adiposity-related traits and risk of breast, ovarian, prostate, lung and colorectal cancer	27427428	2SMR	Physcical measures	Child BMI	GWAS, Felix, 2016	11873	15	OC	FOCI-OCAC (Followup of Ovarian Cancer Genetic Association and Interaction Studies of the Ovarian Cancer Association Consortium	European		4369	9123	SD	OR	MR-Egger	2.43512965128987/0.33			0.1			Insufficient
20	#2575	Gao	2016	Mendelian randomization study of adiposity-related traits and risk of breast, ovarian, prostate, lung and colorectal cancer	27427428	2SMR	Physcical measures	Child BMI	GWAS, Felix, 2016	11873	15	OC	FOCI-OCAC (Followup of Ovarian Cancer Genetic Association and Interaction Studies of the Ovarian Cancer Association Consortium	European		4369	9123	SD	OR	Multivariate MR	0.58	0.34	1.01	0.053			Insufficient
20	#2575	Gao	2016	Mendelian randomization study of adiposity-related traits and risk of breast, ovarian, prostate, lung and colorectal cancer	27427428	2SMR	Physcical measures	Child BMI	GWAS, Felix, 2016	11873	15	OC	FOCI-OCAC (Followup of Ovarian Cancer Genetic Association and Interaction Studies of the Ovarian Cancer Association Consortium	European		4369	9123	SD	OR	IVW MR, excluding overlapp loci	0.58	0.34	1.01	0.053			Insufficient
21	#2575	Gao	2016	Mendelian randomization study of adiposity-related traits and risk of breast, ovarian, prostate, lung and colorectal cancer	27427428	2SMR	Physcical measures	Child BMI	GWAS, Felix, 2016	11873	15	Clear cell	FOCI-OCAC (Followup of Ovarian Cancer Genetic Association and Interaction Studies of the Ovarian Cancer Association Consortium	European		356	9123	SD	OR	IVW MR	1.45	0.68	3.09	0.34			Insufficient
21	#2575	Gao	2016	Mendelian randomization study of adiposity-related traits and risk of breast, ovarian, prostate, lung and colorectal cancer	27427428	2SMR	Physcical measures	Child BMI	GWAS, Felix, 2016	11873	15	Clear cell	FOCI-OCAC (Followup of Ovarian Cancer Genetic Association and Interaction Studies of the Ovarian Cancer Association Consortium	European		356	9123	SD	OR	MR-Egger	3.42123			0.43			Insufficient
21	#2575	Gao	2016	Mendelian randomization study of adiposity-related traits and risk of breast, ovarian, prostate, lung and colorectal cancer	27427428	2SMR	Physcical measures	Child BMI	GWAS, Felix, 2016	11873	15	Clear cell	FOCI-OCAC (Followup of Ovarian Cancer Genetic Association and Interaction Studies of the Ovarian Cancer Association Consortium	European		356	9123	SD	OR	Multivariate MR	0.7	0.15	3.25	0.69			Insufficient
21	#2575	Gao	2016	Mendelian randomization study of adiposity-related traits and risk of breast, ovarian, prostate, lung and colorectal cancer	27427428	2SMR	Physcical measures	Child BMI	GWAS, Felix, 2016	11873	15	Clear cell	FOCI-OCAC (Followup of Ovarian Cancer Genetic Association and Interaction Studies of the Ovarian Cancer Association Consortium	European		356	9123	SD	OR	IVW MR, excluding overlapp loci	0.7	0.15	3.25	0.69			Insufficient
22	#2575	Gao	2016	Mendelian randomization study of adiposity-related traits and risk of breast, ovarian, prostate, lung and colorectal cancer	27427428	2SMR	Physcical measures	Child BMI	GWAS, Felix, 2016	11873	15	Endometroid	FOCI-OCAC (Followup of Ovarian Cancer Genetic Association and Interaction Studies of the Ovarian Cancer Association Consortium	European		715	9123	SD	OR	IVW MR	1.47	0.86	2.52	0.16			Insufficient
22	#2575	Gao	2016	Mendelian randomization study of adiposity-related traits and risk of breast, ovarian, prostate, lung and colorectal cancer	27427428	2SMR	Physcical measures	Child BMI	GWAS, Felix, 2016	11873	15	Endometroid	FOCI-OCAC (Followup of Ovarian Cancer Genetic Association and Interaction Studies of the Ovarian Cancer Association Consortium	European		715	9123	SD	OR	MR-Egger	23.8075			0.0037			Insufficient
22	#2575	Gao	2016	Mendelian randomization study of adiposity-related traits and risk of breast, ovarian, prostate, lung and colorectal cancer	27427428	2SMR	Physcical measures	Child BMI	GWAS, Felix, 2016	11873	15	Endometroid	FOCI-OCAC (Followup of Ovarian Cancer Genetic Association and Interaction Studies of the Ovarian Cancer Association Consortium	European		715	9123	SD	OR	Multivariate MR	0.67	0.22	2.03	0.47			Insufficient
22	#2575	Gao	2016	Mendelian randomization study of adiposity-related traits and risk of breast, ovarian, prostate, lung and colorectal cancer	27427428	2SMR	Physcical measures	Child BMI	GWAS, Felix, 2016	11873	15	Endometroid	FOCI-OCAC (Followup of Ovarian Cancer Genetic Association and Interaction Studies of the Ovarian Cancer Association Consortium	European		715	9123	SD	OR	IVW MR, excluding overlapp loci	0.67	0.22	2.03	0.47			Insufficient
23	#2575	Gao	2016	Mendelian randomization study of adiposity-related traits and risk of breast, ovarian, prostate, lung and colorectal cancer	27427428	2SMR	Physcical measures	Child BMI	GWAS, Felix, 2016	11873	15	Serous OC	FOCI-OCAC (Followup of Ovarian Cancer Genetic Association and Interaction Studies of the Ovarian Cancer Association Consortium	European		2556	9123	SD	OR	IVW MR	0.91	0.65	1.26	0.56			Insufficient
23	#2575	Gao	2016	Mendelian randomization study of adiposity-related traits and risk of breast, ovarian, prostate, lung and colorectal cancer	27427428	2SMR	Physcical measures	Child BMI	GWAS, Felix, 2016	11873	15	Serous OC	FOCI-OCAC (Followup of Ovarian Cancer Genetic Association and Interaction Studies of the Ovarian Cancer Association Consortium	European		2556	9123	SD	OR	MR-Egger	1.56831			0.5			Insufficient
23	#2575	Gao	2016	Mendelian randomization study of adiposity-related traits and risk of breast, ovarian, prostate, lung and colorectal cancer	27427428	2SMR	Physcical measures	Child BMI	GWAS, Felix, 2016	11873	15	Serous OC	FOCI-OCAC (Followup of Ovarian Cancer Genetic Association and Interaction Studies of the Ovarian Cancer Association Consortium	European		2556	9123	SD	OR	Multivariate MR	0.54	0.27	1.06	0.07			Insufficient
23	#2575	Gao	2016	Mendelian randomization study of adiposity-related traits and risk of breast, ovarian, prostate, lung and colorectal cancer	27427428	2SMR	Physcical measures	Child BMI	GWAS, Felix, 2016	11873	15	Serous OC	FOCI-OCAC (Followup of Ovarian Cancer Genetic Association and Interaction Studies of the Ovarian Cancer Association Consortium	European		2556	9123	SD	OR	IVW MR, excluding overlapp loci	0.54	0.27	1.06	0.07			Insufficient
24	#2625	Fang	2021	Causal association of childhood obesity with cancer risk in adulthood: a Mendelian randomization study	34004046	2SMR	Physcical measures	Child BMI	early growth genetics (EGG) consortium, felix, 2016	47 541	15	OC	UKB	European	208390	1301	207089	SD	OR	IVW MR	1.02	0.66	1.59	0.92			Insufficient
24	#2625	Fang	2021	Causal association of childhood obesity with cancer risk in adulthood: a Mendelian randomization study	34004046	2SMR	Physcical measures	Child BMI	early growth genetics (EGG) consortium, felix, 2016	47 541	15	OC	UKB	European	208390	1301	207089	SD	OR	Weighted median MR	1.25	0.68	2.29				Insufficient
24	#2625	Fang	2021	Causal association of childhood obesity with cancer risk in adulthood: a Mendelian randomization study	34004046	2SMR	Physcical measures	Child BMI	early growth genetics (EGG) consortium, felix, 2016	47 541	15	OC	UKB	European	208390	1301	207089	SD	OR	MR-Egger	1.99	0.36	11.03				Insufficient
25	#2601	Si	2021	Identifying causality, genetic correlation, priority and pathways of large-scale complex exposures of breast and ovarian cancers	34671129	2SMR	Physcical measures	Child BMI	EGG	35668	17	Ovarian cancer (OC)	OCAC/Phelan/2017	European	66450	25509	40941	SD	OR	IVW MR	1.04	0.98	1.09	0.187	# potential pleiotropy based on Egger intercept		Insufficient
26	#2601	Si	2021	Identifying causality, genetic correlation, priority and pathways of large-scale complex exposures of breast and ovarian cancers	34671129	2SMR	Physcical measures	Child BMI	EGG	35668	17	High grade serous ovarian cancer (HGSOC)	OCAC/Phelan/2017	European	53978	13037	40941	SD	OR	IVW MR	1.03	0.97	1.09	0.393			Non-evaluable
27	#2601	Si	2021	Identifying causality, genetic correlation, priority and pathways of large-scale complex exposures of breast and ovarian cancers	34671129	2SMR	Physcical measures	Child BMI	EGG	35668	17	Low grade serous ovarian cancer (LGSOC)	OCAC/Phelan/2017	European	41953	1012	40941	SD	OR	IVW MR	1.05	0.86	1.28	0.653			Non-evaluable
28	#2601	Si	2021	Identifying causality, genetic correlation, priority and pathways of large-scale complex exposures of breast and ovarian cancers	34671129	2SMR	Physcical measures	Child BMI	EGG	35668	17	Invasive mucinous ovarian cancer (IMOC)	OCAC/Phelan/2017	European	42358	1417	40941	SD	OR	IVW MR	0.97	0.83	1.14	0.712	# potential pleiotropy based on Egger intercept		Insufficient
29	#2601	Si	2021	Identifying causality, genetic correlation, priority and pathways of large-scale complex exposures of breast and ovarian cancers	34671129	2SMR	Physcical measures	Child BMI	EGG	35668	17	Clear cell	OCAC/Phelan/2017	European	42307	1366	40941	SD	OR	IVW MR	1.01	0.88	1.15	0.913			Non-evaluable
30	#2601	Si	2021	Identifying causality, genetic correlation, priority and pathways of large-scale complex exposures of breast and ovarian cancers	34671129	2SMR	Physcical measures	Child BMI	EGG	35668	17	Endometroid	OCAC/Phelan/2017	European	43751	2810	40941	SD	OR	IVW MR	0.11	0.99	1.24	0.078			Non-evaluable
31	#2592	Yan	2022	Pediatric and adult obesity concerns in female health: a Mendelian randomization study	34542801	2SMR	Physcical measures	Child BMI	GWAS, T. Geng 2018		15	OC	UKB	European	194153				OR	IVW MR	1	0.998	1.002	0.96			Insufficient
31	#2592	Yan	2022	Pediatric and adult obesity concerns in female health: a Mendelian randomization study	34542801	2SMR	Physcical measures	Child BMI	GWAS, T. Geng 2018		15	OC	UKB	European	194153				OR	Weighted median MR	1	0.998	1.003	0.83			Insufficient
31	#2592	Yan	2022	Pediatric and adult obesity concerns in female health: a Mendelian randomization study	34542801	2SMR	Physcical measures	Child BMI	GWAS, T. Geng 2018		15	OC	UKB	European	194153				OR	MR-PRESSO	1	0.998	1.002	0.96	0.82		Insufficient
32	#2676	Mariosa	2022	Body Size at Different Ages and Risk of 6 Cancers: A Mendelian Randomization and Prospective Cohort Study	35438160	2SMR	Physcical measures	Comparative body size at age 10	UKB	453169	110	OC	OCAC/Phelan/2017	European	66450	25509	40941	category increase (ie, thinner than average, average, larger than average)	OR	IVW MR	1.18	0.96	1.44	0.12			Robust
32	#2676	Mariosa	2022	Body Size at Different Ages and Risk of 6 Cancers: A Mendelian Randomization and Prospective Cohort Study	35438160	2SMR	Physcical measures	Comparative body size at age 10	UKB	453169	110	OC	OCAC/Phelan/2017	European	66450	25509	40941	category increase (ie, thinner than average, average, larger than average)	OR	Weighted median MR	1.47	1.13	1.92	0.004			Robust
32	#2676	Mariosa	2022	Body Size at Different Ages and Risk of 6 Cancers: A Mendelian Randomization and Prospective Cohort Study	35438160	2SMR	Physcical measures	Comparative body size at age 10	UKB	453169	110	OC	OCAC/Phelan/2017	European	66450	25509	40941	category increase (ie, thinner than average, average, larger than average)	OR	MR-Egger	2.3	1.41	3.75	0.001	<0.05		Robust
33	#2676	Mariosa	2022	Body Size at Different Ages and Risk of 6 Cancers: A Mendelian Randomization and Prospective Cohort Study	35438160	2SMR	Physcical measures	Comparative body size at age 10	UKB	453169	110	Serous OC	OCAC/Phelan/2017	European	56944	16003	40941	category increase (ie, thinner than average, average, larger than average)	OR	IVW MR	1.1	0.87	1.39	0.43			Probable
33	#2676	Mariosa	2022	Body Size at Different Ages and Risk of 6 Cancers: A Mendelian Randomization and Prospective Cohort Study	35438160	2SMR	Physcical measures	Comparative body size at age 10	UKB	453169	110	Serous OC	OCAC/Phelan/2017	European	56944	16003	40941	category increase (ie, thinner than average, average, larger than average)	OR	Weighted median MR	1.21	0.87	1.68	0.25			Probable
33	#2676	Mariosa	2022	Body Size at Different Ages and Risk of 6 Cancers: A Mendelian Randomization and Prospective Cohort Study	35438160	2SMR	Physcical measures	Comparative body size at age 10	UKB	453169	110	Serous OC	OCAC/Phelan/2017	European	56944	16003	40941	category increase (ie, thinner than average, average, larger than average)	OR	MR-Egger	1.96	1.09	3.5	0.03	<0.05		Probable
34	#2676	Mariosa	2022	Body Size at Different Ages and Risk of 6 Cancers: A Mendelian Randomization and Prospective Cohort Study	35438160	2SMR	Physcical measures	Comparative body size at age 10	UKB	453169	110	High grade serous OC	OCAC/Phelan/2017	European	53978	13037	40941	category increase (ie, thinner than average, average, larger than average)	OR	IVW MR	1.11	0.87	1.41	0.4			Suggestive
34	#2676	Mariosa	2022	Body Size at Different Ages and Risk of 6 Cancers: A Mendelian Randomization and Prospective Cohort Study	35438160	2SMR	Physcical measures	Comparative body size at age 10	UKB	453169	110	High grade serous OC	OCAC/Phelan/2017	European	53978	13037	40941	category increase (ie, thinner than average, average, larger than average)	OR	Weighted median MR	1.28	0.90-1.81		0.17			Suggestive
34	#2676	Mariosa	2022	Body Size at Different Ages and Risk of 6 Cancers: A Mendelian Randomization and Prospective Cohort Study	35438160	2SMR	Physcical measures	Comparative body size at age 10	UKB	453169	110	High grade serous OC	OCAC/Phelan/2017	European	53978	13037	40941	category increase (ie, thinner than average, average, larger than average)	OR	MR-Egger	1.91	1.06	3.46	0.03			Suggestive
35	#2676	Mariosa	2022	Body Size at Different Ages and Risk of 6 Cancers: A Mendelian Randomization and Prospective Cohort Study	35438160	2SMR	Physcical measures	Comparative body size at age 10	UKB	453169	110	Low grade serous OC	OCAC/Phelan/2017	European	41953	1012	40941	category increase (ie, thinner than average, average, larger than average)	OR	IVW MR	1.03	0.52	2.04	0.93			Insufficient
35	#2676	Mariosa	2022	Body Size at Different Ages and Risk of 6 Cancers: A Mendelian Randomization and Prospective Cohort Study	35438160	2SMR	Physcical measures	Comparative body size at age 10	UKB	453169	110	Low grade serous OC	OCAC/Phelan/2017	European	41953	1012	40941	category increase (ie, thinner than average, average, larger than average)	OR	Weighted median MR	1.11	0.36-3.46		0.85			Insufficient
35	#2676	Mariosa	2022	Body Size at Different Ages and Risk of 6 Cancers: A Mendelian Randomization and Prospective Cohort Study	35438160	2SMR	Physcical measures	Comparative body size at age 10	UKB	453169	110	Low grade serous OC	OCAC/Phelan/2017	European	41953	1012	40941	category increase (ie, thinner than average, average, larger than average)	OR	MR-Egger	3.07	0.56	16.72	0.2			Insufficient
36	#2676	Mariosa	2022	Body Size at Different Ages and Risk of 6 Cancers: A Mendelian Randomization and Prospective Cohort Study	35438160	2SMR	Physcical measures	Comparative body size at age 10	UKB	453169	110	Serous low malignant potential	OCAC/Phelan/2017	European	42895	1954	40941	category increase (ie, thinner than average, average, larger than average)	OR	IVW MR	1.88	1.18	3.01	0.008			Robust
36	#2676	Mariosa	2022	Body Size at Different Ages and Risk of 6 Cancers: A Mendelian Randomization and Prospective Cohort Study	35438160	2SMR	Physcical measures	Comparative body size at age 10	UKB	453169	110	Serous low malignant potential	OCAC/Phelan/2017	European	42895	1954	40941	category increase (ie, thinner than average, average, larger than average)	OR	Weighted median MR	3.02	1.42	6.43	0.004			Robust
36	#2676	Mariosa	2022	Body Size at Different Ages and Risk of 6 Cancers: A Mendelian Randomization and Prospective Cohort Study	35438160	2SMR	Physcical measures	Comparative body size at age 10	UKB	453169	110	Serous low malignant potential	OCAC/Phelan/2017	European	42895	1954	40941	category increase (ie, thinner than average, average, larger than average)	OR	MR-Egger	6.46	2.04	20.41	0.002	<0.05		Robust
37	#2676	Mariosa	2022	Body Size at Different Ages and Risk of 6 Cancers: A Mendelian Randomization and Prospective Cohort Study	35438160	2SMR	Physcical measures	Comparative body size at age 10	UKB	453169	110	Mucinous	OCAC/Phelan/2017	European	43507	2566	40941	category increase (ie, thinner than average, average, larger than average)	OR	IVW MR	1.45	0.96	2.17	0.08			Insufficient
37	#2676	Mariosa	2022	Body Size at Different Ages and Risk of 6 Cancers: A Mendelian Randomization and Prospective Cohort Study	35438160	2SMR	Physcical measures	Comparative body size at age 10	UKB	453169	110	Mucinous	OCAC/Phelan/2017	European	43507	2566	40941	category increase (ie, thinner than average, average, larger than average)	OR	Weighted median MR	1.53	0.79-2.99		0.21			Insufficient
37	#2676	Mariosa	2022	Body Size at Different Ages and Risk of 6 Cancers: A Mendelian Randomization and Prospective Cohort Study	35438160	2SMR	Physcical measures	Comparative body size at age 10	UKB	453169	110	Mucinous	OCAC/Phelan/2017	European	43507	2566	40941	category increase (ie, thinner than average, average, larger than average)	OR	MR-Egger	2.26	0.81	6.28	0.12			Insufficient
38	#2676	Mariosa	2022	Body Size at Different Ages and Risk of 6 Cancers: A Mendelian Randomization and Prospective Cohort Study	35438160	2SMR	Physcical measures	Comparative body size at age 10	UKB	453169	110	Mucinous invasive	OCAC/Phelan/2017	European	42358	1417	40941	category increase (ie, thinner than average, average, larger than average)	OR	IVW MR	1.3	0.78	2.19	0.31			Probable
38	#2676	Mariosa	2022	Body Size at Different Ages and Risk of 6 Cancers: A Mendelian Randomization and Prospective Cohort Study	35438160	2SMR	Physcical measures	Comparative body size at age 10	UKB	453169	110	Mucinous invasive	OCAC/Phelan/2017	European	42358	1417	40941	category increase (ie, thinner than average, average, larger than average)	OR	Weighted median MR	1.56	0.71	3.44	0.27			Probable
38	#2676	Mariosa	2022	Body Size at Different Ages and Risk of 6 Cancers: A Mendelian Randomization and Prospective Cohort Study	35438160	2SMR	Physcical measures	Comparative body size at age 10	UKB	453169	110	Mucinous invasive	OCAC/Phelan/2017	European	42358	1417	40941	category increase (ie, thinner than average, average, larger than average)	OR	MR-Egger	4.86	1.36	17.32	0.02	<0.05		Probable
39	#2676	Mariosa	2022	Body Size at Different Ages and Risk of 6 Cancers: A Mendelian Randomization and Prospective Cohort Study	35438160	2SMR	Physcical measures	Comparative body size at age 10	UKB	453169	110	Mucinous low malignant potential	OCAC/Phelan/2017	European	42090	1149	40941	category increase (ie, thinner than average, average, larger than average)	OR	IVW MR	1.5	0.82	2.75	0.19			Insufficient
39	#2676	Mariosa	2022	Body Size at Different Ages and Risk of 6 Cancers: A Mendelian Randomization and Prospective Cohort Study	35438160	2SMR	Physcical measures	Comparative body size at age 10	UKB	453169	110	Mucinous low malignant potential	OCAC/Phelan/2017	European	42090	1149	40941	category increase (ie, thinner than average, average, larger than average)	OR	Weighted median MR	0.95	0.37-2.42		0.91			Insufficient
39	#2676	Mariosa	2022	Body Size at Different Ages and Risk of 6 Cancers: A Mendelian Randomization and Prospective Cohort Study	35438160	2SMR	Physcical measures	Comparative body size at age 10	UKB	453169	110	Mucinous low malignant potential	OCAC/Phelan/2017	European	42090	1149	40941	category increase (ie, thinner than average, average, larger than average)	OR	MR-Egger	0.94	0.21	4.28	0.93			Insufficient
40	#2676	Mariosa	2022	Body Size at Different Ages and Risk of 6 Cancers: A Mendelian Randomization and Prospective Cohort Study	35438160	2SMR	Physcical measures	Comparative body size at age 10	UKB	453169	110	Low malignant potential	OCAC/Phelan/2017	European	47147	6206	40941	category increase (ie, thinner than average, average, larger than average)	OR	IVW MR	1.74	1.22	2.5	0.002			Probable
40	#2676	Mariosa	2022	Body Size at Different Ages and Risk of 6 Cancers: A Mendelian Randomization and Prospective Cohort Study	35438160	2SMR	Physcical measures	Comparative body size at age 10	UKB	453169	110	Low malignant potential	OCAC/Phelan/2017	European	47147	6206	40941	category increase (ie, thinner than average, average, larger than average)	OR	Weighted median MR	2.08	1.13-3.82		0.02			Probable
40	#2676	Mariosa	2022	Body Size at Different Ages and Risk of 6 Cancers: A Mendelian Randomization and Prospective Cohort Study	35438160	2SMR	Physcical measures	Comparative body size at age 10	UKB	453169	110	Low malignant potential	OCAC/Phelan/2017	European	47147	6206	40941	category increase (ie, thinner than average, average, larger than average)	OR	MR-Egger	3.11	1.27	7.62	0.01			Probable
41	#2676	Mariosa	2022	Body Size at Different Ages and Risk of 6 Cancers: A Mendelian Randomization and Prospective Cohort Study	35438160	2SMR	Physcical measures	Comparative body size at age 10	UKB	453169	110	Clear cell	OCAC/Phelan/2017	European	42307	1366	40941	category increase (ie, thinner than average, average, larger than average)	OR	IVW MR	1.26	0.75	2.13	0.39			Probable
41	#2676	Mariosa	2022	Body Size at Different Ages and Risk of 6 Cancers: A Mendelian Randomization and Prospective Cohort Study	35438160	2SMR	Physcical measures	Comparative body size at age 10	UKB	453169	110	Clear cell	OCAC/Phelan/2017	European	42307	1366	40941	category increase (ie, thinner than average, average, larger than average)	OR	Weighted median MR	1.78	0.81	3.91	0.15			Probable
41	#2676	Mariosa	2022	Body Size at Different Ages and Risk of 6 Cancers: A Mendelian Randomization and Prospective Cohort Study	35438160	2SMR	Physcical measures	Comparative body size at age 10	UKB	453169	110	Clear cell	OCAC/Phelan/2017	European	42307	1366	40941	category increase (ie, thinner than average, average, larger than average)	OR	MR-Egger	6.55	1.83	23.44	0.005	<0.05		Probable
42	#2676	Mariosa	2022	Body Size at Different Ages and Risk of 6 Cancers: A Mendelian Randomization and Prospective Cohort Study	35438160	2SMR	Physcical measures	Comparative body size at age 10	UKB	453169	110	Endometroid	OCAC/Phelan/2017	European	43751	2810	40941	category increase (ie, thinner than average, average, larger than average)	OR	IVW MR	1.57	1.07	2.31	0.02			Probable
42	#2676	Mariosa	2022	Body Size at Different Ages and Risk of 6 Cancers: A Mendelian Randomization and Prospective Cohort Study	35438160	2SMR	Physcical measures	Comparative body size at age 10	UKB	453169	110	Endometroid	OCAC/Phelan/2017	European	43751	2810	40941	category increase (ie, thinner than average, average, larger than average)	OR	Weighted median MR	1.5	0.80-2.80		0.2			Probable
42	#2676	Mariosa	2022	Body Size at Different Ages and Risk of 6 Cancers: A Mendelian Randomization and Prospective Cohort Study	35438160	2SMR	Physcical measures	Comparative body size at age 10	UKB	453169	110	Endometroid	OCAC/Phelan/2017	European	43751	2810	40941	category increase (ie, thinner than average, average, larger than average)	OR	MR-Egger	2.18	0.83	5.74	0.12			Probable
43	#2676	Mariosa	2022	Body Size at Different Ages and Risk of 6 Cancers: A Mendelian Randomization and Prospective Cohort Study	35438160	2SMR, multivariate for adult body size	Physcical measures	Comparative body size at age 10	UKB	453169	222	OC	OCAC/Phelan/2017	European	66450	25509	40941	category increase (ie, thinner than average, average, larger than average)	OR	IVW MR	1.09	0.83	1.42	0.54			Non-evaluable
44	#2676	Mariosa	2022	Body Size at Different Ages and Risk of 6 Cancers: A Mendelian Randomization and Prospective Cohort Study	35438160	2SMR, multivariate for adult body size	Physcical measures	Comparative body size at age 10	UKB	453169	222	Serous OC	OCAC/Phelan/2017	European	56944	16003	40941	category increase (ie, thinner than average, average, larger than average)	OR	IVW MR	1.06	0.77	1.46	0.73			Non-evaluable
45	#2676	Mariosa	2022	Body Size at Different Ages and Risk of 6 Cancers: A Mendelian Randomization and Prospective Cohort Study	35438160	2SMR, multivariate for adult body size	Physcical measures	Comparative body size at age 10	UKB	453169	222	High grade serous OC	OCAC/Phelan/2017	European	53978	13037	40941	category increase (ie, thinner than average, average, larger than average)	OR	IVW MR	1.05	0.75	1.46	0.78			Non-evaluable
46	#2676	Mariosa	2022	Body Size at Different Ages and Risk of 6 Cancers: A Mendelian Randomization and Prospective Cohort Study	35438160	2SMR, multivariate for adult body size	Physcical measures	Comparative body size at age 10	UKB	453169	222	Low grade serous OC	OCAC/Phelan/2017	European	41953	1012	40941	category increase (ie, thinner than average, average, larger than average)	OR	IVW MR	1.26	0.54	2.95	0.6			Non-evaluable
47	#2676	Mariosa	2022	Body Size at Different Ages and Risk of 6 Cancers: A Mendelian Randomization and Prospective Cohort Study	35438160	2SMR, multivariate for adult body size	Physcical measures	Comparative body size at age 10	UKB	453169	222	Serous low malignant potential	OCAC/Phelan/2017	European	42895	1954	40941	category increase (ie, thinner than average, average, larger than average)	OR	IVW MR	1.43	0.77	2.65	0.25			Non-evaluable
48	#2676	Mariosa	2022	Body Size at Different Ages and Risk of 6 Cancers: A Mendelian Randomization and Prospective Cohort Study	35438160	2SMR, multivariate for adult body size	Physcical measures	Comparative body size at age 10	UKB	453169	222	Mucinous	OCAC/Phelan/2017	European	43507	2566	40941	category increase (ie, thinner than average, average, larger than average)	OR	IVW MR	1.41	0.83	2.41	0.21			Non-evaluable
49	#2676	Mariosa	2022	Body Size at Different Ages and Risk of 6 Cancers: A Mendelian Randomization and Prospective Cohort Study	35438160	2SMR, multivariate for adult body size	Physcical measures	Comparative body size at age 10	UKB	453169	222	Mucinous invasive	OCAC/Phelan/2017	European	42358	1417	40941	category increase (ie, thinner than average, average, larger than average)	OR	IVW MR	1.24	0.61	2.54	0.55			Non-evaluable
50	#2676	Mariosa	2022	Body Size at Different Ages and Risk of 6 Cancers: A Mendelian Randomization and Prospective Cohort Study	35438160	2SMR, multivariate for adult body size	Physcical measures	Comparative body size at age 10	UKB	453169	222	Mucinous low malignant potential	OCAC/Phelan/2017	European	42090	1149	40941	category increase (ie, thinner than average, average, larger than average)	OR	IVW MR	1.49	0.72	3.1	0.28			Non-evaluable
51	#2676	Mariosa	2022	Body Size at Different Ages and Risk of 6 Cancers: A Mendelian Randomization and Prospective Cohort Study	35438160	2SMR, multivariate for adult body size	Physcical measures	Comparative body size at age 10	UKB	453169	222	Low malignant potential	OCAC/Phelan/2017	European	47147	6206	40941	category increase (ie, thinner than average, average, larger than average)	OR	IVW MR	1.44	0.89	2.33	0.14			Non-evaluable
52	#2676	Mariosa	2022	Body Size at Different Ages and Risk of 6 Cancers: A Mendelian Randomization and Prospective Cohort Study	35438160	2SMR, multivariate for adult body size	Physcical measures	Comparative body size at age 10	UKB	453169	222	Clear cell	OCAC/Phelan/2017	European	42307	1366	40941	category increase (ie, thinner than average, average, larger than average)	OR	IVW MR	1.22	0.61	2.44	0.57			Non-evaluable
53	#2676	Mariosa	2022	Body Size at Different Ages and Risk of 6 Cancers: A Mendelian Randomization and Prospective Cohort Study	35438160	2SMR, multivariate for adult body size	Physcical measures	Comparative body size at age 10	UKB	453169	222	Endometroid	OCAC/Phelan/2017	European	43751	2810	40941	category increase (ie, thinner than average, average, larger than average)	OR	IVW MR	1.11	0.67	1.85	0.68			Non-evaluable
54	#2601	Si	2021	Identifying causality, genetic correlation, priority and pathways of large-scale complex exposures of breast and ovarian cancers	34671129	2SMR	Physcical measures	Body size at age 10	MRC-IEU	454718	302	Ovarian cancer (OC)	OCAC/Phelan/2017	European	66450	25509	40941	SD	OR	IVW MR	1.2	1.04	1.39	0.011			Robust
54	#2601	Si	2021	Identifying causality, genetic correlation, priority and pathways of large-scale complex exposures of breast and ovarian cancers	34671129	2SMR	Physcical measures	Body size at age 10	MRC-IEU	454718	302	Ovarian cancer (OC)	OCAC/Phelan/2017	European	66450	25509	40941	SD	OR	Weighted median MR	1.26	1	1.59	<0.05			Robust
55	#2601	Si	2021	Identifying causality, genetic correlation, priority and pathways of large-scale complex exposures of breast and ovarian cancers	34671129	2SMR	Physcical measures	Body size at age 10	MRC-IEU	454718	302	High grade serous ovarian cancer (HGSOC)	OCAC/Phelan/2017	European	53978	13037	40941	SD	OR	IVW MR	1.08	0.91	1.29	0.381			Insufficient	Weighted median not significant
56	#2601	Si	2021	Identifying causality, genetic correlation, priority and pathways of large-scale complex exposures of breast and ovarian cancers	34671129	2SMR	Physcical measures	Body size at age 10	MRC-IEU	454718	302	Low grade serous ovarian cancer (LGSOC)	OCAC/Phelan/2017	European	41953	1012	40941	SD	OR	IVW MR	1.54	0.94	2.54	0.088			Insufficient	Weighted median not significant
57	#2601	Si	2021	Identifying causality, genetic correlation, priority and pathways of large-scale complex exposures of breast and ovarian cancers	34671129	2SMR	Physcical measures	Body size at age 10	MRC-IEU	454718	302	Invasive mucinous ovarian cancer (IMOC)	OCAC/Phelan/2017	European	42358	1417	40941	SD	OR	IVW MR	1.72	1.13	2.61	0.012			Robust
57	#2601	Si	2021	Identifying causality, genetic correlation, priority and pathways of large-scale complex exposures of breast and ovarian cancers	34671129	2SMR	Physcical measures	Body size at age 10	MRC-IEU	454718	302	Invasive mucinous ovarian cancer (IMOC)	OCAC/Phelan/2017	European	42358	1417	40941	SD	OR	Weighted median MR	2.62	1.27	5.43	<0.05			Robust
58	#2601	Si	2021	Identifying causality, genetic correlation, priority and pathways of large-scale complex exposures of breast and ovarian cancers	34671129	2SMR	Physcical measures	Body size at age 10	MRC-IEU	454718	302	Clear cell	OCAC/Phelan/2017	European	42307	1366	40941	SD	OR	IVW MR	1.41	0.94	2.14	0.099			Insufficient	Weighted median not significant
59	#2601	Si	2021	Identifying causality, genetic correlation, priority and pathways of large-scale complex exposures of breast and ovarian cancers	34671129	2SMR	Physcical measures	Body size at age 10	MRC-IEU	454718	302	Endometroid	OCAC/Phelan/2017	European	43751	2810	40941	SD	OR	IVW MR	1.43	1.06	1.93	0.018			Suggestive	Weighted median not significant
60	#2601	Si	2021	Identifying causality, genetic correlation, priority and pathways of large-scale complex exposures of breast and ovarian cancers	34671129	2SMR	Physcical measures	Childhood obesity	EGG	13848	4	Ovarian cancer (OC)	OCAC/Phelan/2017	European	66450	25509	40941	LogOR	OR	IVW MR	1.06	0.98	1.14	0.135			Insufficient	Weighted median not significant
61	#2601	Si	2021	Identifying causality, genetic correlation, priority and pathways of large-scale complex exposures of breast and ovarian cancers	34671129	2SMR	Physcical measures	Childhood obesity	EGG	13848	4	High grade serous ovarian cancer (HGSOC)	OCAC/Phelan/2017	European	53978	13037	40941	LogOR	OR	IVW MR	1.01	0.93	1.1	0.824			Insufficient	Weighted median not significant
62	#2601	Si	2021	Identifying causality, genetic correlation, priority and pathways of large-scale complex exposures of breast and ovarian cancers	34671129	2SMR	Physcical measures	Childhood obesity	EGG	13848	4	Low grade serous ovarian cancer (LGSOC)	OCAC/Phelan/2017	European	41953	1012	40941	LogOR	OR	IVW MR	1.09	0.84	1.41	0.527			Insufficient	Weighted median not significant
63	#2601	Si	2021	Identifying causality, genetic correlation, priority and pathways of large-scale complex exposures of breast and ovarian cancers	34671129	2SMR	Physcical measures	Childhood obesity	EGG	13848	4	Invasive mucinous ovarian cancer (IMOC)	OCAC/Phelan/2017	European	42358	1417	40941	LogOR	OR	IVW MR	1.26	0.95	1.67	0.108			Insufficient	Weighted median not significant
64	#2601	Si	2021	Identifying causality, genetic correlation, priority and pathways of large-scale complex exposures of breast and ovarian cancers	34671129	2SMR	Physcical measures	Childhood obesity	EGG	13848	4	Clear cell	OCAC/Phelan/2017	European	42307	1366	40941	LogOR	OR	IVW MR	1.17	0.94	1.46	0.155			Insufficient	Weighted median not significant
65	#2601	Si	2021	Identifying causality, genetic correlation, priority and pathways of large-scale complex exposures of breast and ovarian cancers	34671129	2SMR	Physcical measures	Childhood obesity	EGG	13848	4	Endometroid	OCAC/Phelan/2017	European	43751	2810	40941	LogOR	OR	IVW MR	1.11	0.94	1.31	0.212			Insufficient	Weighted median not significant
66	#2742	Martin	2022	Disease consequences of higher adiposity uncoupled from its adverse metabolic effects using Mendelian randomisation	35074047	2SMR	Physcical measures	Adult BMI	GIANT/Locke/2015	Up to 339224	73	Ovarian cancer	FinnGen	European		604	99757	SD	OR	IVW MR	0.81	0.42	1.58	0.547			Insufficient
66	#2742	Martin	2022	Disease consequences of higher adiposity uncoupled from its adverse metabolic effects using Mendelian randomisation	35074047	2SMR	Physcical measures	Adult BMI	GIANT/Locke/2015	Up to 339224	73	Ovarian cancer	FinnGen	European		604	99757	SD	OR	Weighted median MR	0.95	0.3	2.94	0.924			Insufficient
66	#2742	Martin	2022	Disease consequences of higher adiposity uncoupled from its adverse metabolic effects using Mendelian randomisation	35074047	2SMR	Physcical measures	Adult BMI	GIANT/Locke/2015	Up to 339224	73	Ovarian cancer	FinnGen	European		604	99757	SD	OR	MR-Egger	2.01	0.51	8	0.324	0.148		Insufficient
66	#2742	Martin	2022	Disease consequences of higher adiposity uncoupled from its adverse metabolic effects using Mendelian randomisation	35074047	2SMR	Physcical measures	Adult BMI	GIANT/Locke/2015	Up to 339224	73	Ovarian cancer	FinnGen	European		604	99757	SD	OR	Multivariate MR	0.95	0.31	2.88	0.921			Insufficient
66	#2742	Martin	2022	Disease consequences of higher adiposity uncoupled from its adverse metabolic effects using Mendelian randomisation	35074047	2SMR	Physcical measures	Adult BMI	GIANT/Locke/2015	Up to 339224	73	Ovarian cancer	FinnGen	European		604	99757	SD	OR	Penalaized weighted median	0.95	0.31	2.88	0.921			Insufficient
67	#2742	Martin	2022	Disease consequences of higher adiposity uncoupled from its adverse metabolic effects using Mendelian randomisation	35074047	2SMR	Physcical measures	Adult BMI	GIANT/Locke/2015		73	OC,meta-analysis	FinnGen+OCAC	European				SD	OR	IVW MR	1.15	0.72	1.85	0.562			Non-evaluable
68	#2742	Martin	2022	Disease consequences of higher adiposity uncoupled from its adverse metabolic effects using Mendelian randomisation	35074047	2SMR	Physcical measures	Adult BMI	GIANT/Locke/2015		73	Clear cell	OCAC/Phelan/2017	European		1366	40941	SD	OR	IVW MR	1.19	0.75	1.89	0.472			Insufficient
68	#2742	Martin	2022	Disease consequences of higher adiposity uncoupled from its adverse metabolic effects using Mendelian randomisation	35074047	2SMR	Physcical measures	Adult BMI	GIANT/Locke/2015		73	Clear cell	OCAC/Phelan/2017	European		1366	40941	SD	OR	Weighted median MR	1.64	0.83	3.24	0.157			Insufficient
68	#2742	Martin	2022	Disease consequences of higher adiposity uncoupled from its adverse metabolic effects using Mendelian randomisation	35074047	2SMR	Physcical measures	Adult BMI	GIANT/Locke/2015		73	Clear cell	OCAC/Phelan/2017	European		1366	40941	SD	OR	MR-Egger	2.57	0.98	6.74	0.059	0.079		Insufficient
68	#2742	Martin	2022	Disease consequences of higher adiposity uncoupled from its adverse metabolic effects using Mendelian randomisation	35074047	2SMR	Physcical measures	Adult BMI	GIANT/Locke/2015		73	Clear cell	OCAC/Phelan/2017	European		1366	40941	SD	OR	Multivariate MR	1.63	0.84	3.19	0.151			Insufficient
68	#2742	Martin	2022	Disease consequences of higher adiposity uncoupled from its adverse metabolic effects using Mendelian randomisation	35074047	2SMR	Physcical measures	Adult BMI	GIANT/Locke/2015		73	Clear cell	OCAC/Phelan/2017	European		1366	40941	SD	OR	Penalaized weighted median	1.63	0.84	3.19	0.151			Insufficient
69	#2742	Martin	2022	Disease consequences of higher adiposity uncoupled from its adverse metabolic effects using Mendelian randomisation	35074047	2SMR	Physcical measures	Adult BMI	GIANT/Locke/2015		73	Endometroid	OCAC/Phelan/2017	European		2810	40941	SD	OR	IVW MR	1.39	0.98	1.97	0.067			Insufficient
69	#2742	Martin	2022	Disease consequences of higher adiposity uncoupled from its adverse metabolic effects using Mendelian randomisation	35074047	2SMR	Physcical measures	Adult BMI	GIANT/Locke/2015		73	Endometroid	OCAC/Phelan/2017	European		2810	40941	SD	OR	Weighted median MR	1.48	0.85	2.58	0.166			Insufficient
69	#2742	Martin	2022	Disease consequences of higher adiposity uncoupled from its adverse metabolic effects using Mendelian randomisation	35074047	2SMR	Physcical measures	Adult BMI	GIANT/Locke/2015		73	Endometroid	OCAC/Phelan/2017	European		2810	40941	SD	OR	MR-Egger	1.69	0.81	3.52	0.168	0.56		Insufficient
69	#2742	Martin	2022	Disease consequences of higher adiposity uncoupled from its adverse metabolic effects using Mendelian randomisation	35074047	2SMR	Physcical measures	Adult BMI	GIANT/Locke/2015		73	Endometroid	OCAC/Phelan/2017	European		2810	40941	SD	OR	Multivariate MR	1.52	0.87	2.66	0.138			Insufficient
69	#2742	Martin	2022	Disease consequences of higher adiposity uncoupled from its adverse metabolic effects using Mendelian randomisation	35074047	2SMR	Physcical measures	Adult BMI	GIANT/Locke/2015		73	Endometroid	OCAC/Phelan/2017	European		2810	40941	SD	OR	Penalaized weighted median	1.52	0.87	2.66	0.138			Insufficient
70	#2742	Martin	2022	Disease consequences of higher adiposity uncoupled from its adverse metabolic effects using Mendelian randomisation	35074047	2SMR	Physcical measures	Adult BMI	GIANT/Locke/2015		73	Epithelial OC	OCAC and CIMBA meta/Phelan/2017	European		29396	68502	SD	OR	IVW MR	1.36	1	1.85	0.052			Insufficient
70	#2742	Martin	2022	Disease consequences of higher adiposity uncoupled from its adverse metabolic effects using Mendelian randomisation	35074047	2SMR	Physcical measures	Adult BMI	GIANT/Locke/2015		73	Epithelial OC	OCAC and CIMBA meta/Phelan/2017	European		29396	68502	SD	OR	Weighted median MR	1.46	0.9	2.36	0.122			Insufficient
70	#2742	Martin	2022	Disease consequences of higher adiposity uncoupled from its adverse metabolic effects using Mendelian randomisation	35074047	2SMR	Physcical measures	Adult BMI	GIANT/Locke/2015		73	Epithelial OC	OCAC and CIMBA meta/Phelan/2017	European		29396	68502	SD	OR	MR-Egger	1.58	0.83	3.02	0.169	0.582		Insufficient
70	#2742	Martin	2022	Disease consequences of higher adiposity uncoupled from its adverse metabolic effects using Mendelian randomisation	35074047	2SMR	Physcical measures	Adult BMI	GIANT/Locke/2015		73	Epithelial OC	OCAC and CIMBA meta/Phelan/2017	European		29396	68502	SD	OR	Multivariate MR	1.48	0.91	2.4	0.116			Insufficient
70	#2742	Martin	2022	Disease consequences of higher adiposity uncoupled from its adverse metabolic effects using Mendelian randomisation	35074047	2SMR	Physcical measures	Adult BMI	GIANT/Locke/2015		73	Epithelial OC	OCAC and CIMBA meta/Phelan/2017	European		29396	68502	SD	OR	Penalaized weighted median	1.48	0.91	2.4	0.116			Insufficient
71	#2742	Martin	2022	Disease consequences of higher adiposity uncoupled from its adverse metabolic effects using Mendelian randomisation	35074047	2SMR	Physcical measures	Adult BMI	GIANT/Locke/2015		73	High grade serous	OCAC/Phelan/2017	European		13037	40941	SD	OR	IVW MR	1.26	1.01	1.58	0.04			Probable
71	#2742	Martin	2022	Disease consequences of higher adiposity uncoupled from its adverse metabolic effects using Mendelian randomisation	35074047	2SMR	Physcical measures	Adult BMI	GIANT/Locke/2015		73	High grade serous	OCAC/Phelan/2017	European		13037	40941	SD	OR	Weighted median MR	1.16	0.81	1.67	0.42			Probable
71	#2742	Martin	2022	Disease consequences of higher adiposity uncoupled from its adverse metabolic effects using Mendelian randomisation	35074047	2SMR	Physcical measures	Adult BMI	GIANT/Locke/2015		73	High grade serous	OCAC/Phelan/2017	European		13037	40941	SD	OR	MR-Egger	1.18	0.74	1.87	0.489	0.733		Probable
71	#2742	Martin	2022	Disease consequences of higher adiposity uncoupled from its adverse metabolic effects using Mendelian randomisation	35074047	2SMR	Physcical measures	Adult BMI	GIANT/Locke/2015		73	High grade serous	OCAC/Phelan/2017	European		13037	40941	SD	OR	Multivariate MR	1.17	0.81	1.68	0.414			Probable
71	#2742	Martin	2022	Disease consequences of higher adiposity uncoupled from its adverse metabolic effects using Mendelian randomisation	35074047	2SMR	Physcical measures	Adult BMI	GIANT/Locke/2015		73	High grade serous	OCAC/Phelan/2017	European		13037	40941	SD	OR	Penalaized weighted median	1.17	0.81	1.68	0.414			Probable
72	#2742	Martin	2022	Disease consequences of higher adiposity uncoupled from its adverse metabolic effects using Mendelian randomisation	35074047	2SMR	Physcical measures	Adult BMI	GIANT/Locke/2015		73	Invasive Epithelial OC	OCAC/Phelan/2017	European		22406	40941	SD	OR	IVW MR	1.24	1.08	1.44	0.004			Robust
72	#2742	Martin	2022	Disease consequences of higher adiposity uncoupled from its adverse metabolic effects using Mendelian randomisation	35074047	2SMR	Physcical measures	Adult BMI	GIANT/Locke/2015		73	Invasive Epithelial OC	OCAC/Phelan/2017	European		22406	40941	SD	OR	Weighted median MR	1.29	1.01	1.65	0.04			Robust
72	#2742	Martin	2022	Disease consequences of higher adiposity uncoupled from its adverse metabolic effects using Mendelian randomisation	35074047	2SMR	Physcical measures	Adult BMI	GIANT/Locke/2015		73	Invasive Epithelial OC	OCAC/Phelan/2017	European		22406	40941	SD	OR	MR-Egger	1.42	1.05	1.92	0.027	0.337		Robust
72	#2742	Martin	2022	Disease consequences of higher adiposity uncoupled from its adverse metabolic effects using Mendelian randomisation	35074047	2SMR	Physcical measures	Adult BMI	GIANT/Locke/2015		73	Invasive Epithelial OC	OCAC/Phelan/2017	European		22406	40941	SD	OR	Multivariate MR	1.31	1.03	1.67	0.029			Robust
72	#2742	Martin	2022	Disease consequences of higher adiposity uncoupled from its adverse metabolic effects using Mendelian randomisation	35074047	2SMR	Physcical measures	Adult BMI	GIANT/Locke/2015		73	Invasive Epithelial OC	OCAC/Phelan/2017	European		22406	40941	SD	OR	Penalaized weighted median	1.31	1.03	1.67	0.029			Robust
73	#2742	Martin	2022	Disease consequences of higher adiposity uncoupled from its adverse metabolic effects using Mendelian randomisation	35074047	2SMR	Physcical measures	Adult BMI	GIANT/Locke/2015		73	Low grade OC	OCAC/Phelan/2017	European		1012	40941	SD	OR	IVW MR	1.05	0.59	1.86	0.874			Insufficient
73	#2742	Martin	2022	Disease consequences of higher adiposity uncoupled from its adverse metabolic effects using Mendelian randomisation	35074047	2SMR	Physcical measures	Adult BMI	GIANT/Locke/2015		73	Low grade OC	OCAC/Phelan/2017	European		1012	40941	SD	OR	Weighted median MR	1.1	0.47	2.56	0.83			Insufficient
73	#2742	Martin	2022	Disease consequences of higher adiposity uncoupled from its adverse metabolic effects using Mendelian randomisation	35074047	2SMR	Physcical measures	Adult BMI	GIANT/Locke/2015		73	Low grade OC	OCAC/Phelan/2017	European		1012	40941	SD	OR	MR-Egger	1.22	0.36	4.1	0.755	0.787		Insufficient
73	#2742	Martin	2022	Disease consequences of higher adiposity uncoupled from its adverse metabolic effects using Mendelian randomisation	35074047	2SMR	Physcical measures	Adult BMI	GIANT/Locke/2015		73	Low grade OC	OCAC/Phelan/2017	European		1012	40941	SD	OR	Multivariate MR	1.14	0.49	2.67	0.755			Insufficient
73	#2742	Martin	2022	Disease consequences of higher adiposity uncoupled from its adverse metabolic effects using Mendelian randomisation	35074047	2SMR	Physcical measures	Adult BMI	GIANT/Locke/2015		73	Low grade OC	OCAC/Phelan/2017	European		1012	40941	SD	OR	Penalaized weighted median	1.14	0.49	2.67	0.755			Insufficient
74	#2742	Martin	2022	Disease consequences of higher adiposity uncoupled from its adverse metabolic effects using Mendelian randomisation	35074047	2SMR	Physcical measures	Adult BMI	GIANT/Locke/2015		73	mucious ovarian carcinoma	OCAC/Phelan/2017	European		1417	40941	SD	OR	IVW MR	1.24	0.88	1.74	0.227			Suggestive
74	#2742	Martin	2022	Disease consequences of higher adiposity uncoupled from its adverse metabolic effects using Mendelian randomisation	35074047	2SMR	Physcical measures	Adult BMI	GIANT/Locke/2015		73	mucious ovarian carcinoma	OCAC/Phelan/2017	European		1417	40941	SD	OR	Weighted median MR	1.36	0.77	2.4	0.296			Suggestive
74	#2742	Martin	2022	Disease consequences of higher adiposity uncoupled from its adverse metabolic effects using Mendelian randomisation	35074047	2SMR	Physcical measures	Adult BMI	GIANT/Locke/2015		73	mucious ovarian carcinoma	OCAC/Phelan/2017	European		1417	40941	SD	OR	MR-Egger	2.06	1.02	4.19	0.049	0.112		Suggestive
74	#2742	Martin	2022	Disease consequences of higher adiposity uncoupled from its adverse metabolic effects using Mendelian randomisation	35074047	2SMR	Physcical measures	Adult BMI	GIANT/Locke/2015		73	mucious ovarian carcinoma	OCAC/Phelan/2017	European		1417	40941	SD	OR	Multivariate MR	1.35	0.78	2.35	0.288			Suggestive
74	#2742	Martin	2022	Disease consequences of higher adiposity uncoupled from its adverse metabolic effects using Mendelian randomisation	35074047	2SMR	Physcical measures	Adult BMI	GIANT/Locke/2015		73	mucious ovarian carcinoma	OCAC/Phelan/2017	European		1417	40941	SD	OR	Penalaized weighted median	1.35	0.78	2.35	0.288			Suggestive
75	#2742	Martin	2022	Disease consequences of higher adiposity uncoupled from its adverse metabolic effects using Mendelian randomisation	35074047	2SMR	Physcical measures	Adult BMI	GIANT/Locke/2015		73	Serous invasive	OCAC/Phelan/2017	European		14049	40941	SD	OR	IVW MR	1.19	1	1.42	0.054			Insufficient
75	#2742	Martin	2022	Disease consequences of higher adiposity uncoupled from its adverse metabolic effects using Mendelian randomisation	35074047	2SMR	Physcical measures	Adult BMI	GIANT/Locke/2015		73	Serous invasive	OCAC/Phelan/2017	European		14049	40941	SD	OR	Weighted median MR	1.16	0.87	1.54	0.322			Insufficient
75	#2742	Martin	2022	Disease consequences of higher adiposity uncoupled from its adverse metabolic effects using Mendelian randomisation	35074047	2SMR	Physcical measures	Adult BMI	GIANT/Locke/2015		73	Serous invasive	OCAC/Phelan/2017	European		14049	40941	SD	OR	MR-Egger	1.18	0.82	1.71	0.381	0.964		Insufficient
75	#2742	Martin	2022	Disease consequences of higher adiposity uncoupled from its adverse metabolic effects using Mendelian randomisation	35074047	2SMR	Physcical measures	Adult BMI	GIANT/Locke/2015		73	Serous invasive	OCAC/Phelan/2017	European		14049	40941	SD	OR	Multivariate MR	1.16	0.86	1.56	0.336			Insufficient
75	#2742	Martin	2022	Disease consequences of higher adiposity uncoupled from its adverse metabolic effects using Mendelian randomisation	35074047	2SMR	Physcical measures	Adult BMI	GIANT/Locke/2015		73	Serous invasive	OCAC/Phelan/2017	European		14049	40941	SD	OR	Penalaized weighted median	1.16	0.86	1.56	0.336			Insufficient
76	#2742	Martin	2022	Disease consequences of higher adiposity uncoupled from its adverse metabolic effects using Mendelian randomisation	35074047	2SMR	Physcical measures	Adult BMI	GIANT/Locke/2015		73	Serous low grade borderline	OCAC/Phelan/2017	European		1954	40941	SD	OR	IVW MR	1.33	0.97	1.83	0.082			Insufficient
76	#2742	Martin	2022	Disease consequences of higher adiposity uncoupled from its adverse metabolic effects using Mendelian randomisation	35074047	2SMR	Physcical measures	Adult BMI	GIANT/Locke/2015		73	Serous low grade borderline	OCAC/Phelan/2017	European		1954	40941	SD	OR	Weighted median MR	1.62	0.97	2.72	0.065			Insufficient
76	#2742	Martin	2022	Disease consequences of higher adiposity uncoupled from its adverse metabolic effects using Mendelian randomisation	35074047	2SMR	Physcical measures	Adult BMI	GIANT/Locke/2015		73	Serous low grade borderline	OCAC/Phelan/2017	European		1954	40941	SD	OR	MR-Egger	1.56	0.8	3.07	0.198	0.598		Insufficient
76	#2742	Martin	2022	Disease consequences of higher adiposity uncoupled from its adverse metabolic effects using Mendelian randomisation	35074047	2SMR	Physcical measures	Adult BMI	GIANT/Locke/2015		73	Serous low grade borderline	OCAC/Phelan/2017	European		1954	40941	SD	OR	Multivariate MR	1.63	0.97	2.76	0.067			Insufficient
76	#2742	Martin	2022	Disease consequences of higher adiposity uncoupled from its adverse metabolic effects using Mendelian randomisation	35074047	2SMR	Physcical measures	Adult BMI	GIANT/Locke/2015		73	Serous low grade borderline	OCAC/Phelan/2017	European		1954	40941	SD	OR	Penalaized weighted median	1.63	0.97	2.76	0.067			Insufficient
77	#2742	Martin	2022	Disease consequences of higher adiposity uncoupled from its adverse metabolic effects using Mendelian randomisation	35074047	2SMR	Physcical measures	Adult BMI	GIANT/Locke/2015		73	Ovarian cancer	UKB	European		1381	243421	SD	OR	IVW MR	1.15	0.76	1.74	0.506			Non-evaluable
78	#2609	Masuda	2020	A Mendelian randomization study identified obesity as a causal risk factor of uterine endometrial cancer in Japanese	32981178	2SMR	Physcical measures	Adult BMI	BBJ/Akiyama/2017	105534	73	OC	BBJ/Masuda/2019			647	39556	per 1kg/m2 increase	OR	IVW MR	1.12	0.97	1.29	0.12			Insufficient
78	#2609	Masuda	2020	A Mendelian randomization study identified obesity as a causal risk factor of uterine endometrial cancer in Japanese	32981178	2SMR	Physcical measures	Adult BMI	BBJ/Akiyama/2017	105534	73	OC	BBJ/Masuda/2019			647	39556	per 1kg/m2 increase	OR	MR-Egger	1.35	0.93	1.96	0.12	0.3		Insufficient
79	#2523	Qian	2019	Mendelian randomisation study of height and body mass index as modifiers of ovarian cancer risk in 22,588 BRCA1 and BRCA2 mutation carriers	31213659	2SMR	Physcical measures	Adult BMI	GIANT/Wood/2014		93	Ovarian cancer- all participants	CIMBA- Consortium of Investigators for the Modifiers of BRCA1/2		22588	2923		Per 5 kg/m2 increase	HR	Multivariate MR	1.1	0.86	1.42	0.44			Non-evaluable
79	#2523	Qian	2019	Mendelian randomisation study of height and body mass index as modifiers of ovarian cancer risk in 22,588 BRCA1 and BRCA2 mutation carriers	31213659	2SMR	Physcical measures	Adult BMI	GIANT/Wood/2014		93	Ovarian cancer- all participants	CIMBA- Consortium of Investigators for the Modifiers of BRCA1/2		22588	2923		Per 5 kg/m2 increase	HR	IVW MR	1.1	0.86	1.42	0.44			Non-evaluable
80	#2523	Qian	2019	Mendelian randomisation study of height and body mass index as modifiers of ovarian cancer risk in 22,588 BRCA1 and BRCA2 mutation carriers	31213659	2SMR	Physcical measures	Adult BMI			93	OC in BRCA1	CIMBA- Consortium of Investigators for the Modifiers of BRCA1/2		14676	2319		Per 5 kg/m2 increase	HR	Multivariate MR	1.16	0.88	1.53	0.31			Non-evaluable
80	#2523	Qian	2019	Mendelian randomisation study of height and body mass index as modifiers of ovarian cancer risk in 22,588 BRCA1 and BRCA2 mutation carriers	31213659	2SMR	Physcical measures	Adult BMI			93	OC in BRCA1	CIMBA- Consortium of Investigators for the Modifiers of BRCA1/2		14676	2319		Per 5 kg/m2 increase	HR	IVW MR	1.16	0.88	1.53	0.31			Non-evaluable
81	#2523	Qian	2019	Mendelian randomisation study of height and body mass index as modifiers of ovarian cancer risk in 22,588 BRCA1 and BRCA2 mutation carriers	31213659	2SMR	Physcical measures	Adult BMI			93	OC in BRCA2	CIMBA- Consortium of Investigators for the Modifiers of BRCA1/2		7912	604		Per 5 kg/m2 increase	HR	Multivariate MR	0.81	0.46	1.43	0.46			Non-evaluable
81	#2523	Qian	2019	Mendelian randomisation study of height and body mass index as modifiers of ovarian cancer risk in 22,588 BRCA1 and BRCA2 mutation carriers	31213659	2SMR	Physcical measures	Adult BMI			93	OC in BRCA2	CIMBA- Consortium of Investigators for the Modifiers of BRCA1/2		7912	604		Per 5 kg/m2 increase	HR	IVW MR	0.81	0.46	1.43	0.46			Non-evaluable
82	#2523	Qian	2019	Mendelian randomisation study of height and body mass index as modifiers of ovarian cancer risk in 22,588 BRCA1 and BRCA2 mutation carriers	31213659	2SMR	Physcical measures	Adult BMI			93	OC Premenopausal	CIMBA- Consortium of Investigators for the Modifiers of BRCA1/2		22588	967		Per 5 kg/m2 increase	HR	Multivariate MR	1.59	1.08	2.33	0.02			Non-evaluable
82	#2523	Qian	2019	Mendelian randomisation study of height and body mass index as modifiers of ovarian cancer risk in 22,588 BRCA1 and BRCA2 mutation carriers	31213659	2SMR	Physcical measures	Adult BMI			93	OC Premenopausal	CIMBA- Consortium of Investigators for the Modifiers of BRCA1/2		22588	967		Per 5 kg/m2 increase	HR	IVW MR	1.59	1.08	2.33	0.02			Non-evaluable
83	#2523	Qian	2019	Mendelian randomisation study of height and body mass index as modifiers of ovarian cancer risk in 22,588 BRCA1 and BRCA2 mutation carriers	31213659	2SMR	Physcical measures	Adult BMI			93	OC Postmenopausal	CIMBA- Consortium of Investigators for the Modifiers of BRCA1/2		9219	1955		Per 5 kg/m2 increase	HR	Multivariate MR	0.8	0.58	1.11	0.18			Non-evaluable
83	#2523	Qian	2019	Mendelian randomisation study of height and body mass index as modifiers of ovarian cancer risk in 22,588 BRCA1 and BRCA2 mutation carriers	31213659	2SMR	Physcical measures	Adult BMI			93	OC Postmenopausal	CIMBA- Consortium of Investigators for the Modifiers of BRCA1/2		9219	1955		Per 5 kg/m2 increase	HR	IVW MR	0.8	0.58	1.11	0.18			Non-evaluable
84	#2523	Qian	2019	Mendelian randomisation study of height and body mass index as modifiers of ovarian cancer risk in 22,588 BRCA1 and BRCA2 mutation carriers	31213659	2SMR	Physcical measures	Adult BMI			93	Serous	CIMBA- Consortium of Investigators for the Modifiers of BRCA1/2		20978	892		Per 5 kg/m2 increase	HR	Multivariate MR	0.92	0.59	1.43	0.71			Non-evaluable
84	#2523	Qian	2019	Mendelian randomisation study of height and body mass index as modifiers of ovarian cancer risk in 22,588 BRCA1 and BRCA2 mutation carriers	31213659	2SMR	Physcical measures	Adult BMI			93	Serous	CIMBA- Consortium of Investigators for the Modifiers of BRCA1/2		20978	892		Per 5 kg/m2 increase	HR	IVW MR	0.92	0.59	1.43	0.71			Non-evaluable
85	#2523	Qian	2019	Mendelian randomisation study of height and body mass index as modifiers of ovarian cancer risk in 22,588 BRCA1 and BRCA2 mutation carriers	31213659	2SMR	Physcical measures	Adult BMI			93	Non serous	CIMBA- Consortium of Investigators for the Modifiers of BRCA1/2		20978	421		Per 5 kg/m2 increase	HR	Multivariate MR	1.6	0.83	3.08	0.16			Non-evaluable
85	#2523	Qian	2019	Mendelian randomisation study of height and body mass index as modifiers of ovarian cancer risk in 22,588 BRCA1 and BRCA2 mutation carriers	31213659	2SMR	Physcical measures	Adult BMI			93	Non serous	CIMBA- Consortium of Investigators for the Modifiers of BRCA1/2		20978	421		Per 5 kg/m2 increase	HR	IVW MR	1.6	0.83	3.08	0.16			Non-evaluable
86	#2523	Qian	2019	Mendelian randomisation study of height and body mass index as modifiers of ovarian cancer risk in 22,588 BRCA1 and BRCA2 mutation carriers	31213659	2SMR	Physcical measures	Adult BMI			93	Well or moderately differentiated OC	CIMBA- Consortium of Investigators for the Modifiers of BRCA1/2		20600	239		Per 5 kg/m2 increase	HR	Multivariate MR	1.2	0.52	2.75	0.67			Non-evaluable
86	#2523	Qian	2019	Mendelian randomisation study of height and body mass index as modifiers of ovarian cancer risk in 22,588 BRCA1 and BRCA2 mutation carriers	31213659	2SMR	Physcical measures	Adult BMI			93	Well or moderately differentiated OC	CIMBA- Consortium of Investigators for the Modifiers of BRCA1/2		20600	239		Per 5 kg/m2 increase	HR	IVW MR	1.2	0.52	2.75	0.67			Non-evaluable
87	#2523	Qian	2019	Mendelian randomisation study of height and body mass index as modifiers of ovarian cancer risk in 22,588 BRCA1 and BRCA2 mutation carriers	31213659	2SMR	Physcical measures	Adult BMI			93	Poorly/undifferentiated OC	CIMBA- Consortium of Investigators for the Modifiers of BRCA1/2		20600	696		Per 5 kg/m2 increase	HR	Multivariate MR	0.74	0.45	1.21	0.23			Non-evaluable
87	#2523	Qian	2019	Mendelian randomisation study of height and body mass index as modifiers of ovarian cancer risk in 22,588 BRCA1 and BRCA2 mutation carriers	31213659	2SMR	Physcical measures	Adult BMI			93	Poorly/undifferentiated OC	CIMBA- Consortium of Investigators for the Modifiers of BRCA1/2		20600	696		Per 5 kg/m2 increase	HR	IVW MR	0.74	0.45	1.21	0.23			Non-evaluable
88	#2523	Qian	2019	Mendelian randomisation study of height and body mass index as modifiers of ovarian cancer risk in 22,588 BRCA1 and BRCA2 mutation carriers	31213659	2SMR	Physcical measures	Adult BMI			93	Ovarian cancer- all participants	CIMBA- Consortium of Investigators for the Modifiers of BRCA1/2		22588	2923		Per 5 kg/m2 increase	HR	IVW MR	1.12	0.86	1.46	0.39			Non-evaluable
89	#2523	Qian	2019	Mendelian randomisation study of height and body mass index as modifiers of ovarian cancer risk in 22,588 BRCA1 and BRCA2 mutation carriers	31213659	2SMR	Physcical measures	Adult BMI			93	OC in BRCA1	CIMBA- Consortium of Investigators for the Modifiers of BRCA1/2		14676	2319		Per 5 kg/m2 increase	HR	IVW MR	1.18	0.88	1.57	0.26			Non-evaluable
90	#2523	Qian	2019	Mendelian randomisation study of height and body mass index as modifiers of ovarian cancer risk in 22,588 BRCA1 and BRCA2 mutation carriers	31213659	2SMR	Physcical measures	Adult BMI			93	OC in BRCA2	CIMBA- Consortium of Investigators for the Modifiers of BRCA1/2		7912	604		Per 5 kg/m2 increase	HR	IVW MR	0.8	0.45	1.43	0.45			Non-evaluable
91	#2523	Qian	2019	Mendelian randomisation study of height and body mass index as modifiers of ovarian cancer risk in 22,588 BRCA1 and BRCA2 mutation carriers	31213659	2SMR	Physcical measures	Adult BMI			93	Ovarian cancer- all participants	CIMBA- Consortium of Investigators for the Modifiers of BRCA1/2		7516	772		Per 5 kg/m2 increase	HR	TSR	1.37	0.84	2.24	0.21			Non-evaluable
91	#2523	Qian	2019	Mendelian randomisation study of height and body mass index as modifiers of ovarian cancer risk in 22,588 BRCA1 and BRCA2 mutation carriers	31213659	2SMR	Physcical measures	Adult BMI			93	Ovarian cancer- all participants	CIMBA- Consortium of Investigators for the Modifiers of BRCA1/2		7516	772		Per 5 kg/m2 increase	HR	Multivariate MR	1.37	0.84	2.24	0.21			Non-evaluable
92	#2523	Qian	2019	Mendelian randomisation study of height and body mass index as modifiers of ovarian cancer risk in 22,588 BRCA1 and BRCA2 mutation carriers	31213659	2SMR	Physcical measures	Adult BMI			93	OC in BRCA1	CIMBA- Consortium of Investigators for the Modifiers of BRCA1/2		4401	543		Per 5 kg/m2 increase	HR	TSR	1.24	0.67	2.27	0.49			Non-evaluable
92	#2523	Qian	2019	Mendelian randomisation study of height and body mass index as modifiers of ovarian cancer risk in 22,588 BRCA1 and BRCA2 mutation carriers	31213659	2SMR	Physcical measures	Adult BMI			93	OC in BRCA1	CIMBA- Consortium of Investigators for the Modifiers of BRCA1/2		4401	543		Per 5 kg/m2 increase	HR	Multivariate MR	1.24	0.67	2.27	0.49			Non-evaluable
93	#2523	Qian	2019	Mendelian randomisation study of height and body mass index as modifiers of ovarian cancer risk in 22,588 BRCA1 and BRCA2 mutation carriers	31213659	2SMR	Physcical measures	Adult BMI			93	OC in BRCA2	CIMBA- Consortium of Investigators for the Modifiers of BRCA1/2		3115	229		Per 5 kg/m2 increase	HR	TSR	1.57	0.67	3.66	0.3			Non-evaluable
93	#2523	Qian	2019	Mendelian randomisation study of height and body mass index as modifiers of ovarian cancer risk in 22,588 BRCA1 and BRCA2 mutation carriers	31213659	2SMR	Physcical measures	Adult BMI			93	OC in BRCA2	CIMBA- Consortium of Investigators for the Modifiers of BRCA1/2		3115	229		Per 5 kg/m2 increase	HR	Multivariate MR	1.57	0.67	3.66	0.3			Non-evaluable
94	#2601	Si	2021	Identifying causality, genetic correlation, priority and pathways of large-scale complex exposures of breast and ovarian cancers	34671129	2SMR	Physcical measures	Adult BMI	GIANT	339224	88	Ovarian cancer (OC)	OCAC/Phelan/2017	European	66450	25509	40941	SD	OR	IVW MR	1.19	1.05	1.35	0.005			Robust
94	#2601	Si	2021	Identifying causality, genetic correlation, priority and pathways of large-scale complex exposures of breast and ovarian cancers	34671129	2SMR	Physcical measures	Adult BMI	GIANT	339224	88	Ovarian cancer (OC)	OCAC/Phelan/2017	European	66450	25509	40941	SD	OR	Weighted median MR	1.25	1.03	1.52	<0.05			Robust
95	#2601	Si	2021	Identifying causality, genetic correlation, priority and pathways of large-scale complex exposures of breast and ovarian cancers	34671129	2SMR	Physcical measures	Adult BMI	GIANT	339224	88	High grade serous ovarian cancer (HGSOC)	OCAC/Phelan/2017	European	53978	13037	40941	SD	OR	IVW MR	1.18	1.01	1.37	0.035			Suggestive	Weighted median not significant
96	#2601	Si	2021	Identifying causality, genetic correlation, priority and pathways of large-scale complex exposures of breast and ovarian cancers	34671129	2SMR	Physcical measures	Adult BMI	GIANT	339224	88	Low grade serous ovarian cancer (LGSOC)	OCAC/Phelan/2017	European	41953	1012	40941	SD	OR	IVW MR	1.27	0.79	2.04	0.317			Insufficient	Weighted median not significant
97	#2601	Si	2021	Identifying causality, genetic correlation, priority and pathways of large-scale complex exposures of breast and ovarian cancers	34671129	2SMR	Physcical measures	Adult BMI	GIANT	339224	88	Invasive mucinous ovarian cancer (IMOC)	OCAC/Phelan/2017	European	42358	1417	40941	SD	OR	IVW MR	1.08	0.73	1.6	0.693	# potential pleiotropy based on Egger intercept		Insufficient	Weighted median not significant
98	#2601	Si	2021	Identifying causality, genetic correlation, priority and pathways of large-scale complex exposures of breast and ovarian cancers	34671129	2SMR	Physcical measures	Adult BMI	GIANT	339224	88	Clear cell	OCAC/Phelan/2017	European	42307	1366	40941	SD	OR	IVW MR	1.12	0.78	1.59	0.548			Insufficient	Weighted median not significant
99	#2601	Si	2021	Identifying causality, genetic correlation, priority and pathways of large-scale complex exposures of breast and ovarian cancers	34671129	2SMR	Physcical measures	Adult BMI	GIANT	339224	88	Endometroid	OCAC/Phelan/2017	European	43751	2810	40941	SD	OR	IVW MR	1.37	1.03	1.82	0.031			Suggestive	Weighted median not significant
100	#2512	Vithayathil	2021	Body size and composition and risk of site-specific cancers in the UK Biobank and large international consortia: A mendelian randomisation study	34324486	2SMR	Physcical measures	Adult BMI	Pulit/2019/PMID:30239722	up to 806,834	312	Ovarian cancer	UKB		198,825 women	1839	196986	per 1kg/m2 increase	OR	IVW MR	1.04	0.99	1.1	0.113			Insufficient
100	#2512	Vithayathil	2021	Body size and composition and risk of site-specific cancers in the UK Biobank and large international consortia: A mendelian randomisation study	34324486	2SMR	Physcical measures	Adult BMI	Pulit/2019/PMID:30239722	up to 806,834	312	Ovarian cancer	UKB		198,825 women	1839	196986	per 1kg/m2 increase	OR	Weighted median MR	1.05	0.95	1.15	0.33			Insufficient
100	#2512	Vithayathil	2021	Body size and composition and risk of site-specific cancers in the UK Biobank and large international consortia: A mendelian randomisation study	34324486	2SMR	Physcical measures	Adult BMI	Pulit/2019/PMID:30239722	up to 806,834	312	Ovarian cancer	UKB		198,825 women	1839	196986	per 1kg/m2 increase	OR	MR-Egger	1.02	0.9	1.16	0.775	0.698		Insufficient
101	#2512	Vithayathil	2021	Body size and composition and risk of site-specific cancers in the UK Biobank and large international consortia: A mendelian randomisation study	34324486	2SMR	Physcical measures	Adult BMI	Pulit/2019/PMID:30239722		297	Ovarian cancer	OCAC/Phelan/2017	European		25509	40941	per 1kg/m2 increase	OR	IVW MR	1.01	0.99	1.04	0.276			Non-evaluable
102	#2512	Vithayathil	2021	Body size and composition and risk of site-specific cancers in the UK Biobank and large international consortia: A mendelian randomisation study	34324486	2SMR	Physcical measures	Adult BMI	Pulit/2019/PMID:30239722		297	Ovarian cancer, mucinous	OCAC/Phelan/2017	European		2566	40941	per 1kg/m2 increase	OR	IVW MR	1.06	1.01	1.11	0.012			Non-evaluable
103	#2512	Vithayathil	2021	Body size and composition and risk of site-specific cancers in the UK Biobank and large international consortia: A mendelian randomisation study	34324486	2SMR	Physcical measures	Adult BMI	Pulit/2019/PMID:30239722		297	Ovarian cancer, endometrioid	OCAC/Phelan/2017	European		2810	40941	per 1kg/m2 increase	OR	IVW MR	1.06	1.01	1.11	0.014			Non-evaluable
104	#2512	Vithayathil	2021	Body size and composition and risk of site-specific cancers in the UK Biobank and large international consortia: A mendelian randomisation study	34324486	2SMR	Physcical measures	Adult BMI	Pulit/2019/PMID:30239722		297	Ovarian cancer serous	OCAC/Phelan/2017	European		14049	40941	per 1kg/m2 increase	OR	IVW MR	1	0.97	1.03	0.928			Non-evaluable
105	#2512	Vithayathil	2021	Body size and composition and risk of site-specific cancers in the UK Biobank and large international consortia: A mendelian randomisation study	34324486	2SMR	Physcical measures	Adult BMI	Pulit/2019/PMID:30239722		297	Ovarian cancer clear cell	OCAC/Phelan/2017	European		1366	40941	per 1kg/m2 increase	OR	IVW MR	0.99	0.93	1.06	0.774			Non-evaluable
106	#2592	Yan	2022	Pediatric and adult obesity concerns in female health: a Mendelian randomization study	34542801	2SMR	Physcical measures	Adult BMI	GWAS, A.E. Locke 2015	322154	75	OC	UKB	European	194153				OR	IVW MR	1	0.999	1.002	0.66			Insufficient
106	#2592	Yan	2022	Pediatric and adult obesity concerns in female health: a Mendelian randomization study	34542801	2SMR	Physcical measures	Adult BMI	GWAS, A.E. Locke 2015	322154	75	OC	UKB	European	194153				OR	Weighted median MR	1.001	0.998	1.003	0.66			Insufficient
106	#2592	Yan	2022	Pediatric and adult obesity concerns in female health: a Mendelian randomization study	34542801	2SMR	Physcical measures	Adult BMI	GWAS, A.E. Locke 2015	322154	75	OC	UKB	European	194153				OR	MR-PRESSO	1	0.999	1.002	0.649	0.71		Insufficient
107	#2503	Yarmolinsky	2019	Appraising the role of previously reported risk factors in epithelial ovarian cancer risk: A Mendelian randomization analysis	31390370	2SMR	Physcical measures	Adult BMI	GWAS, Locke, 2015		66	Invasive epithelial OC	OCAC/Phelan/2017	European	63347	22406	40941	SD	OR	IVW MR	1.23	1.07	1.42	0.003			Probable
107	#2503	Yarmolinsky	2019	Appraising the role of previously reported risk factors in epithelial ovarian cancer risk: A Mendelian randomization analysis	31390370	2SMR	Physcical measures	Adult BMI	GWAS, Locke, 2015		66	Invasive epithelial OC	OCAC/Phelan/2017	European	63347	22406	40941	SD	OR	Weighted median MR	1.14	0.93	1.4	0.21			Probable
107	#2503	Yarmolinsky	2019	Appraising the role of previously reported risk factors in epithelial ovarian cancer risk: A Mendelian randomization analysis	31390370	2SMR	Physcical measures	Adult BMI	GWAS, Locke, 2015		66	Invasive epithelial OC	OCAC/Phelan/2017	European	63347	22406	40941	SD	OR	MR-Egger	1.32	0.88	1.99	0.19			Probable
107	#2503	Yarmolinsky	2019	Appraising the role of previously reported risk factors in epithelial ovarian cancer risk: A Mendelian randomization analysis	31390370	2SMR	Physcical measures	Adult BMI	GWAS, Locke, 2015		66	Invasive epithelial OC	OCAC/Phelan/2017	European	63347	22406	40941	SD	OR	Weighted mode	1.06	0.75	1.51	0.18	0.73		Probable
108	#2503	Yarmolinsky	2019	Appraising the role of previously reported risk factors in epithelial ovarian cancer risk: A Mendelian randomization analysis	31390370	2SMR	Physcical measures	Adult BMI	GWAS, Locke, 2015		66	HGS	OCAC/Phelan/2017	European	53978	13037	40941	SD	OR	IVW MR	1.26	1.06	1.5	0.01			Probable
108	#2503	Yarmolinsky	2019	Appraising the role of previously reported risk factors in epithelial ovarian cancer risk: A Mendelian randomization analysis	31390370	2SMR	Physcical measures	Adult BMI	GWAS, Locke, 2015		66	HGS	OCAC/Phelan/2017	European	53978	13037	40941	SD	OR	Weighted median MR	1.17	0.91	1.5	0.21			Probable
108	#2503	Yarmolinsky	2019	Appraising the role of previously reported risk factors in epithelial ovarian cancer risk: A Mendelian randomization analysis	31390370	2SMR	Physcical measures	Adult BMI	GWAS, Locke, 2015		66	HGS	OCAC/Phelan/2017	European	53978	13037	40941	SD	OR	MR-Egger	1.05	0.63	1.75	0.85			Probable
108	#2503	Yarmolinsky	2019	Appraising the role of previously reported risk factors in epithelial ovarian cancer risk: A Mendelian randomization analysis	31390370	2SMR	Physcical measures	Adult BMI	GWAS, Locke, 2015		66	HGS	OCAC/Phelan/2017	European	53978	13037	40941	SD	OR	Weighted mode	0.95	0.53	1.35	0.49	0.47		Probable
109	#2503	Yarmolinsky	2019	Appraising the role of previously reported risk factors in epithelial ovarian cancer risk: A Mendelian randomization analysis	31390370	2SMR	Physcical measures	Adult BMI	GWAS, Locke, 2015		66	LGS	OCAC/Phelan/2017	European	41953	1012	40941	SD	OR	IVW MR	1.27	0.73	2.2	0.4			Insufficient
109	#2503	Yarmolinsky	2019	Appraising the role of previously reported risk factors in epithelial ovarian cancer risk: A Mendelian randomization analysis	31390370	2SMR	Physcical measures	Adult BMI	GWAS, Locke, 2015		66	LGS	OCAC/Phelan/2017	European	41953	1012	40941	SD	OR	Weighted median MR	1.51	0.71	3.22	0.28			Insufficient
109	#2503	Yarmolinsky	2019	Appraising the role of previously reported risk factors in epithelial ovarian cancer risk: A Mendelian randomization analysis	31390370	2SMR	Physcical measures	Adult BMI	GWAS, Locke, 2015		66	LGS	OCAC/Phelan/2017	European	41953	1012	40941	SD	OR	MR-Egger	3.35	0.68	16.6	0.14			Insufficient
109	#2503	Yarmolinsky	2019	Appraising the role of previously reported risk factors in epithelial ovarian cancer risk: A Mendelian randomization analysis	31390370	2SMR	Physcical measures	Adult BMI	GWAS, Locke, 2015		66	LGS	OCAC/Phelan/2017	European	41953	1012	40941	SD	OR	Weighted mode	1.46	0.45	4.79	0.53	0.21		Insufficient
110	#2503	Yarmolinsky	2019	Appraising the role of previously reported risk factors in epithelial ovarian cancer risk: A Mendelian randomization analysis	31390370	2SMR	Physcical measures	Adult BMI	GWAS, Locke, 2015		66	Mucinous	OCAC/Phelan/2017	European	42358	1417	40941	SD	OR	IVW MR	1.15	0.73	1.79	0.55			Probable
110	#2503	Yarmolinsky	2019	Appraising the role of previously reported risk factors in epithelial ovarian cancer risk: A Mendelian randomization analysis	31390370	2SMR	Physcical measures	Adult BMI	GWAS, Locke, 2015		66	Mucinous	OCAC/Phelan/2017	European	42358	1417	40941	SD	OR	Weighted median MR	1.21	0.65	2.24	0.55			Probable
110	#2503	Yarmolinsky	2019	Appraising the role of previously reported risk factors in epithelial ovarian cancer risk: A Mendelian randomization analysis	31390370	2SMR	Physcical measures	Adult BMI	GWAS, Locke, 2015		66	Mucinous	OCAC/Phelan/2017	European	42358	1417	40941	SD	OR	MR-Egger	4.06	1.15	14.4	0.03			Probable
110	#2503	Yarmolinsky	2019	Appraising the role of previously reported risk factors in epithelial ovarian cancer risk: A Mendelian randomization analysis	31390370	2SMR	Physcical measures	Adult BMI	GWAS, Locke, 2015		66	Mucinous	OCAC/Phelan/2017	European	42358	1417	40941	SD	OR	Weighted mode	1.23	0.44	3.48	0.69	0.04		Probable
111	#2503	Yarmolinsky	2019	Appraising the role of previously reported risk factors in epithelial ovarian cancer risk: A Mendelian randomization analysis	31390370	2SMR	Physcical measures	Adult BMI	GWAS, Locke, 2015		66	Endometroid	OCAC/Phelan/2017	European	43751	2810	40941	SD	OR	IVW MR	1.48	1.07	2.06	0.02			Probable
111	#2503	Yarmolinsky	2019	Appraising the role of previously reported risk factors in epithelial ovarian cancer risk: A Mendelian randomization analysis	31390370	2SMR	Physcical measures	Adult BMI	GWAS, Locke, 2015		66	Endometroid	OCAC/Phelan/2017	European	43751	2810	40941	SD	OR	Weighted median MR	1.98	1.23	3.19	0.005			Probable
111	#2503	Yarmolinsky	2019	Appraising the role of previously reported risk factors in epithelial ovarian cancer risk: A Mendelian randomization analysis	31390370	2SMR	Physcical measures	Adult BMI	GWAS, Locke, 2015		66	Endometroid	OCAC/Phelan/2017	European	43751	2810	40941	SD	OR	MR-Egger	2.31	0.89	6	0.09			Probable
111	#2503	Yarmolinsky	2019	Appraising the role of previously reported risk factors in epithelial ovarian cancer risk: A Mendelian randomization analysis	31390370	2SMR	Physcical measures	Adult BMI	GWAS, Locke, 2015		66	Endometroid	OCAC/Phelan/2017	European	43751	2810	40941	SD	OR	Weighted mode	2.38	0.86	6.61	0.1	0.34		Probable
112	#2503	Yarmolinsky	2019	Appraising the role of previously reported risk factors in epithelial ovarian cancer risk: A Mendelian randomization analysis	31390370	2SMR	Physcical measures	Adult BMI	GWAS, Locke, 2015		66	Clear cell	OCAC/Phelan/2017	European	42307	1366	40941	SD	OR	IVW MR	0.83	0.55	1.26	0.39			Insufficient
112	#2503	Yarmolinsky	2019	Appraising the role of previously reported risk factors in epithelial ovarian cancer risk: A Mendelian randomization analysis	31390370	2SMR	Physcical measures	Adult BMI	GWAS, Locke, 2015		66	Clear cell	OCAC/Phelan/2017	European	42307	1366	40941	SD	OR	Weighted median MR	1.36	0.74	2.5	0.33			Insufficient
112	#2503	Yarmolinsky	2019	Appraising the role of previously reported risk factors in epithelial ovarian cancer risk: A Mendelian randomization analysis	31390370	2SMR	Physcical measures	Adult BMI	GWAS, Locke, 2015		66	Clear cell	OCAC/Phelan/2017	European	42307	1366	40941	SD	OR	MR-Egger	1.41	0.42	4.65	0.58			Insufficient
112	#2503	Yarmolinsky	2019	Appraising the role of previously reported risk factors in epithelial ovarian cancer risk: A Mendelian randomization analysis	31390370	2SMR	Physcical measures	Adult BMI	GWAS, Locke, 2015		66	Clear cell	OCAC/Phelan/2017	European	42307	1366	40941	SD	OR	Weighted mode	1.82	0.58	5.7	0.31	0.37		Insufficient
113	#2503	Yarmolinsky	2019	Appraising the role of previously reported risk factors in epithelial ovarian cancer risk: A Mendelian randomization analysis	31390370	2SMR	Physcical measures	Adult BMI	GWAS, Locke, 2015		66	Low malignant potential tumours.	OCAC/Phelan/2017	European	44044	3103	40941	SD	OR	IVW MR	1.39	1.04	1.85	0.03			Probable
113	#2503	Yarmolinsky	2019	Appraising the role of previously reported risk factors in epithelial ovarian cancer risk: A Mendelian randomization analysis	31390370	2SMR	Physcical measures	Adult BMI	GWAS, Locke, 2015		66	Low malignant potential tumours.	OCAC/Phelan/2017	European	44044	3103	40941	SD	OR	Weighted median MR	1.29	0.83	1.99	0.25			Probable
113	#2503	Yarmolinsky	2019	Appraising the role of previously reported risk factors in epithelial ovarian cancer risk: A Mendelian randomization analysis	31390370	2SMR	Physcical measures	Adult BMI	GWAS, Locke, 2015		66	Low malignant potential tumours.	OCAC/Phelan/2017	European	44044	3103	40941	SD	OR	MR-Egger	1.38	0.6	3.2	0.45			Probable
113	#2503	Yarmolinsky	2019	Appraising the role of previously reported risk factors in epithelial ovarian cancer risk: A Mendelian randomization analysis	31390370	2SMR	Physcical measures	Adult BMI	GWAS, Locke, 2015		66	Low malignant potential tumours.	OCAC/Phelan/2017	European	44044	3103	40941	SD	OR	Weighted mode	1.17	0.55	2.49	0.68	0.99		Probable
114	#2575	Gao	2016	Mendelian randomization study of adiposity-related traits and risk of breast, ovarian, prostate, lung and colorectal cancer	27427428	2SMR	Physcical measures	Adult BMI	GWAS Locke, 2015	339224	77	OC	FOCI-OCAC (Followup of Ovarian Cancer Genetic Association and Interaction Studies of the Ovarian Cancer Association Consortium	European		4369	9123	SD	OR	IVW MR	1.35	1.05	1.72	0.017			Probable
114	#2575	Gao	2016	Mendelian randomization study of adiposity-related traits and risk of breast, ovarian, prostate, lung and colorectal cancer	27427428	2SMR	Physcical measures	Adult BMI	GWAS Locke, 2015	339224	77	OC	FOCI-OCAC (Followup of Ovarian Cancer Genetic Association and Interaction Studies of the Ovarian Cancer Association Consortium	European		4369	9123	SD	OR	MR-Egger	1.80399	1.49	2.11	0.054			Probable
114	#2575	Gao	2016	Mendelian randomization study of adiposity-related traits and risk of breast, ovarian, prostate, lung and colorectal cancer	27427428	2SMR	Physcical measures	Adult BMI	GWAS Locke, 2015	339224	77	OC	FOCI-OCAC (Followup of Ovarian Cancer Genetic Association and Interaction Studies of the Ovarian Cancer Association Consortium	European		4369	9123	SD	OR	Multivariate MR	1.26	0.93	1.72	0.14			Probable
114	#2575	Gao	2016	Mendelian randomization study of adiposity-related traits and risk of breast, ovarian, prostate, lung and colorectal cancer	27427428	2SMR	Physcical measures	Adult BMI	GWAS Locke, 2015	339224	77	OC	FOCI-OCAC (Followup of Ovarian Cancer Genetic Association and Interaction Studies of the Ovarian Cancer Association Consortium	European		4369	9123	SD	OR	IVW MR, excluding overlapp loci	1.26	0.93	1.72	0.14			Probable
115	#2575	Gao	2016	Mendelian randomization study of adiposity-related traits and risk of breast, ovarian, prostate, lung and colorectal cancer	27427428	2SMR	Physcical measures	Adult BMI	GWAS Locke, 2015	339224	77	Clear cell	FOCI-OCAC (Followup of Ovarian Cancer Genetic Association and Interaction Studies of the Ovarian Cancer Association Consortium	European		356	9123	SD	OR	IVW MR	1.68	0.84	3.36	0.14			Insufficient
115	#2575	Gao	2016	Mendelian randomization study of adiposity-related traits and risk of breast, ovarian, prostate, lung and colorectal cancer	27427428	2SMR	Physcical measures	Adult BMI	GWAS Locke, 2015	339224	77	Clear cell	FOCI-OCAC (Followup of Ovarian Cancer Genetic Association and Interaction Studies of the Ovarian Cancer Association Consortium	European		356	9123	SD	OR	MR-Egger	6.68589			0.03			Insufficient
115	#2575	Gao	2016	Mendelian randomization study of adiposity-related traits and risk of breast, ovarian, prostate, lung and colorectal cancer	27427428	2SMR	Physcical measures	Adult BMI	GWAS Locke, 2015	339224	77	Clear cell	FOCI-OCAC (Followup of Ovarian Cancer Genetic Association and Interaction Studies of the Ovarian Cancer Association Consortium	European		356	9123	SD	OR	Multivariate MR	1.44	0.6	3.43	0.42			Insufficient
115	#2575	Gao	2016	Mendelian randomization study of adiposity-related traits and risk of breast, ovarian, prostate, lung and colorectal cancer	27427428	2SMR	Physcical measures	Adult BMI	GWAS Locke, 2015	339224	77	Clear cell	FOCI-OCAC (Followup of Ovarian Cancer Genetic Association and Interaction Studies of the Ovarian Cancer Association Consortium	European		356	9123	SD	OR	IVW MR, excluding overlapp loci	1.44	0.6	3.43	0.42			Insufficient
116	#2575	Gao	2016	Mendelian randomization study of adiposity-related traits and risk of breast, ovarian, prostate, lung and colorectal cancer	27427428	2SMR	Physcical measures	Adult BMI	GWAS Locke, 2015	339224	77	Endometroid	FOCI-OCAC (Followup of Ovarian Cancer Genetic Association and Interaction Studies of the Ovarian Cancer Association Consortium	European		715	9123	SD	OR	IVW MR	1.34	0.8	2.26	0.26			Insufficient
116	#2575	Gao	2016	Mendelian randomization study of adiposity-related traits and risk of breast, ovarian, prostate, lung and colorectal cancer	27427428	2SMR	Physcical measures	Adult BMI	GWAS Locke, 2015	339224	77	Endometroid	FOCI-OCAC (Followup of Ovarian Cancer Genetic Association and Interaction Studies of the Ovarian Cancer Association Consortium	European		715	9123	SD	OR	MR-Egger	3.74342			0.038			Insufficient
116	#2575	Gao	2016	Mendelian randomization study of adiposity-related traits and risk of breast, ovarian, prostate, lung and colorectal cancer	27427428	2SMR	Physcical measures	Adult BMI	GWAS Locke, 2015	339224	77	Endometroid	FOCI-OCAC (Followup of Ovarian Cancer Genetic Association and Interaction Studies of the Ovarian Cancer Association Consortium	European		715	9123	SD	OR	Multivariate MR	0.84	0.43	1.64	0.61			Insufficient
116	#2575	Gao	2016	Mendelian randomization study of adiposity-related traits and risk of breast, ovarian, prostate, lung and colorectal cancer	27427428	2SMR	Physcical measures	Adult BMI	GWAS Locke, 2015	339224	77	Endometroid	FOCI-OCAC (Followup of Ovarian Cancer Genetic Association and Interaction Studies of the Ovarian Cancer Association Consortium	European		715	9123	SD	OR	IVW MR, excluding overlapp loci	0.84	0.43	1.64	0.61			Insufficient
117	#2575	Gao	2016	Mendelian randomization study of adiposity-related traits and risk of breast, ovarian, prostate, lung and colorectal cancer	27427428	2SMR	Physcical measures	Adult BMI	GWAS Locke, 2015	339224	77	Serous OC	FOCI-OCAC (Followup of Ovarian Cancer Genetic Association and Interaction Studies of the Ovarian Cancer Association Consortium	European		2556	9123	SD	OR	IVW MR	1.3	0.97	1.76	0.089			Insufficient
117	#2575	Gao	2016	Mendelian randomization study of adiposity-related traits and risk of breast, ovarian, prostate, lung and colorectal cancer	27427428	2SMR	Physcical measures	Adult BMI	GWAS Locke, 2015	339224	77	Serous OC	FOCI-OCAC (Followup of Ovarian Cancer Genetic Association and Interaction Studies of the Ovarian Cancer Association Consortium	European		2556	9123	SD	OR	MR-Egger	1.17351			0.68			Insufficient
117	#2575	Gao	2016	Mendelian randomization study of adiposity-related traits and risk of breast, ovarian, prostate, lung and colorectal cancer	27427428	2SMR	Physcical measures	Adult BMI	GWAS Locke, 2015	339224	77	Serous OC	FOCI-OCAC (Followup of Ovarian Cancer Genetic Association and Interaction Studies of the Ovarian Cancer Association Consortium	European		2556	9123	SD	OR	Multivariate MR	1.43	0.98	2.1	0.062			Insufficient
117	#2575	Gao	2016	Mendelian randomization study of adiposity-related traits and risk of breast, ovarian, prostate, lung and colorectal cancer	27427428	2SMR	Physcical measures	Adult BMI	GWAS Locke, 2015	339224	77	Serous OC	FOCI-OCAC (Followup of Ovarian Cancer Genetic Association and Interaction Studies of the Ovarian Cancer Association Consortium	European		2556	9123	SD	OR	IVW MR, excluding overlapp loci	1.43	0.98	2.1	0.062			Insufficient
118	#2571	Dixon	2016	Adult body mass index and risk of ovarian cancer by subtype: a Mendelian randomization study	27401727	2SMR	Physcical measures	Adult BMI	GIANT Consortium, Locke AE 2015	322154	87	HGS	OCAC/Pharoah PDP 2013	European	30936	7933	23003	per 5 kg/m2	OR	Multivariate MR	1.06	0.88	1.27				Non-evaluable
118	#2571	Dixon	2016	Adult body mass index and risk of ovarian cancer by subtype: a Mendelian randomization study	27401727	2SMR	Physcical measures	Adult BMI	GIANT Consortium, Locke AE 2015	322154	87	HGS	OCAC/Pharoah PDP 2013	European	30936	7933	23003	per 5 kg/m2	OR	two-stage predictor-substitution MR	1.06	0.88	1.27				Non-evaluable
119	#2571	Dixon	2016	Adult body mass index and risk of ovarian cancer by subtype: a Mendelian randomization study	27401727	2SMR	Physcical measures	Adult BMI	GIANT Consortium, Locke AE 2015	322154	87	Non-HGS	OCAC/Pharoah PDP 2013	European	27437	4434	23003	per 5 kg/m3	OR	Multivariate MR	1.29	1.03	1.61				Non-evaluable
119	#2571	Dixon	2016	Adult body mass index and risk of ovarian cancer by subtype: a Mendelian randomization study	27401727	2SMR	Physcical measures	Adult BMI	GIANT Consortium, Locke AE 2015	322154	87	Non-HGS	OCAC/Pharoah PDP 2013	European	27437	4434	23003	per 5 kg/m3	OR	two-stage predictor-substitution MR	1.29	1.03	1.61				Non-evaluable
120	#2571	Dixon	2016	Adult body mass index and risk of ovarian cancer by subtype: a Mendelian randomization study	27401727	2SMR	Physcical measures	Adult BMI	GIANT Consortium, Locke AE 2015	322154	87	Borderline	OCAC/Pharoah PDP 2013	European	18143	1680	16463	per 5 kg/m4	OR	Multivariate MR	1.28	0.86	1.9				Non-evaluable
120	#2571	Dixon	2016	Adult body mass index and risk of ovarian cancer by subtype: a Mendelian randomization study	27401727	2SMR	Physcical measures	Adult BMI	GIANT Consortium, Locke AE 2015	322154	87	Borderline	OCAC/Pharoah PDP 2013	European	18143	1680	16463	per 5 kg/m4	OR	two-stage predictor-substitution MR	1.28	0.86	1.9				Non-evaluable
121	#2571	Dixon	2016	Adult body mass index and risk of ovarian cancer by subtype: a Mendelian randomization study	27401727	2SMR	Physcical measures	Adult BMI	GIANT Consortium, Locke AE 2015	322154	87	Serous high grade ovary/tubal	OCAC/Pharoah PDP 2013	European	30469	7466	23003	per 5 kg/m5	OR	Multivariate MR	1.06	0.89	1.27				Non-evaluable
121	#2571	Dixon	2016	Adult body mass index and risk of ovarian cancer by subtype: a Mendelian randomization study	27401727	2SMR	Physcical measures	Adult BMI	GIANT Consortium, Locke AE 2015	322154	87	Serous high grade ovary/tubal	OCAC/Pharoah PDP 2013	European	30469	7466	23003	per 5 kg/m5	OR	two-stage predictor-substitution MR	1.06	0.89	1.27				Non-evaluable
122	#2571	Dixon	2016	Adult body mass index and risk of ovarian cancer by subtype: a Mendelian randomization study	27401727	2SMR	Physcical measures	Adult BMI	GIANT Consortium, Locke AE 2015	322154	87	Serous High-grade peritoneal	OCAC/Pharoah PDP 2013	European	22473	447	22026	per 5 kg/m6	OR	Multivariate MR	1.77	0.91	3.43				Non-evaluable
122	#2571	Dixon	2016	Adult body mass index and risk of ovarian cancer by subtype: a Mendelian randomization study	27401727	2SMR	Physcical measures	Adult BMI	GIANT Consortium, Locke AE 2015	322154	87	Serous High-grade peritoneal	OCAC/Pharoah PDP 2013	European	22473	447	22026	per 5 kg/m6	OR	two-stage predictor-substitution MR	1.77	0.91	3.43				Non-evaluable
123	#2571	Dixon	2016	Adult body mass index and risk of ovarian cancer by subtype: a Mendelian randomization study	27401727	2SMR	Physcical measures	Adult BMI	GIANT Consortium, Locke AE 2015	322154	87	Serous Invasive low-grade and borderline	OCAC/Pharoah PDP 2013	European	24414	1411	23003	per 5 kg/m7	OR	Multivariate MR	1.93	1.33	2.81				Non-evaluable
123	#2571	Dixon	2016	Adult body mass index and risk of ovarian cancer by subtype: a Mendelian randomization study	27401727	2SMR	Physcical measures	Adult BMI	GIANT Consortium, Locke AE 2015	322154	87	Serous Invasive low-grade and borderline	OCAC/Pharoah PDP 2013	European	24414	1411	23003	per 5 kg/m7	OR	two-stage predictor-substitution MR	1.93	1.33	2.81				Non-evaluable
124	#2571	Dixon	2016	Adult body mass index and risk of ovarian cancer by subtype: a Mendelian randomization study	27401727	2SMR	Physcical measures	Adult BMI	GIANT Consortium, Locke AE 2015	322154	87	Mucinous (invasive and borderline)	OCAC/Pharoah PDP 2013	European	24566	1563	23003	per 5 kg/m8	OR	Multivariate MR	1.18	0.84	1.67				Non-evaluable
124	#2571	Dixon	2016	Adult body mass index and risk of ovarian cancer by subtype: a Mendelian randomization study	27401727	2SMR	Physcical measures	Adult BMI	GIANT Consortium, Locke AE 2015	322154	87	Mucinous (invasive and borderline)	OCAC/Pharoah PDP 2013	European	24566	1563	23003	per 5 kg/m8	OR	two-stage predictor-substitution MR	1.18	0.84	1.67				Non-evaluable
125	#2571	Dixon	2016	Adult body mass index and risk of ovarian cancer by subtype: a Mendelian randomization study	27401727	2SMR	Physcical measures	Adult BMI	GIANT Consortium, Locke AE 2015	322154	87	Endometroid	OCAC/Pharoah PDP 2013	European	25062	2059	23003	per 5 kg/m9	OR	Multivariate MR	1.17	0.87	1.59				Non-evaluable
125	#2571	Dixon	2016	Adult body mass index and risk of ovarian cancer by subtype: a Mendelian randomization study	27401727	2SMR	Physcical measures	Adult BMI	GIANT Consortium, Locke AE 2015	322154	87	Endometroid	OCAC/Pharoah PDP 2013	European	25062	2059	23003	per 5 kg/m9	OR	two-stage predictor-substitution MR	1.17	0.87	1.59				Non-evaluable
126	#2571	Dixon	2016	Adult body mass index and risk of ovarian cancer by subtype: a Mendelian randomization study	27401727	2SMR	Physcical measures	Adult BMI	GIANT Consortium, Locke AE 2015	322154	87	Clear cell	OCAC/Pharoah PDP 2013	European	23965	962	23003	per 5 kg/m10	OR	Multivariate MR	1.27	0.83	1.96				Non-evaluable
126	#2571	Dixon	2016	Adult body mass index and risk of ovarian cancer by subtype: a Mendelian randomization study	27401727	2SMR	Physcical measures	Adult BMI	GIANT Consortium, Locke AE 2015	322154	87	Clear cell	OCAC/Pharoah PDP 2013	European	23965	962	23003	per 5 kg/m10	OR	two-stage predictor-substitution MR	1.27	0.83	1.96				Non-evaluable
127	#2566	Freuer	2021	Body Fat Distribution and Risk of Breast, Endometrial, and Ovarian Cancer: A Two-Sample Mendelian Randomization Study	34680200	2SMR	Physcical measures	Adult BMI	GIANT consortium and UK Biobank, Pulit et al., 2018	434794	297	OC	OCAC/Phelan/2017	European	66450	25 509	40 941	SD	OR	IVW MR	1.12	1.03	1.23				Probable
127	#2566	Freuer	2021	Body Fat Distribution and Risk of Breast, Endometrial, and Ovarian Cancer: A Two-Sample Mendelian Randomization Study	34680200	2SMR	Physcical measures	Adult BMI	GIANT consortium and UK Biobank, Pulit et al., 2018	434794	297	OC	OCAC/Phelan/2017	European	66450	25 509	40 941	SD	OR	Weighted median MR	1.17	1.05	1.35				Probable
127	#2566	Freuer	2021	Body Fat Distribution and Risk of Breast, Endometrial, and Ovarian Cancer: A Two-Sample Mendelian Randomization Study	34680200	2SMR	Physcical measures	Adult BMI	GIANT consortium and UK Biobank, Pulit et al., 2018	434794	297	OC	OCAC/Phelan/2017	European	66450	25 509	40 941	SD	OR	MR-Egger	1.3	0.99	1.7				Probable
127	#2566	Freuer	2021	Body Fat Distribution and Risk of Breast, Endometrial, and Ovarian Cancer: A Two-Sample Mendelian Randomization Study	34680200	2SMR	Physcical measures	Adult BMI	GIANT consortium and UK Biobank, Pulit et al., 2018	434794	297	OC	OCAC/Phelan/2017	European	66450	25 509	40 941	SD	OR	MR-PRESSO	1.12	1.03	1.23				Probable
127	#2566	Freuer	2021	Body Fat Distribution and Risk of Breast, Endometrial, and Ovarian Cancer: A Two-Sample Mendelian Randomization Study	34680200	2SMR	Physcical measures	Adult BMI	GIANT consortium and UK Biobank, Pulit et al., 2018	434794	297	OC	OCAC/Phelan/2017	European	66450	25 509	40 941	SD	OR	Multivariate MR	1.14	1.03	1.25				Probable
127	#2566	Freuer	2021	Body Fat Distribution and Risk of Breast, Endometrial, and Ovarian Cancer: A Two-Sample Mendelian Randomization Study	34680200	2SMR	Physcical measures	Adult BMI	GIANT consortium and UK Biobank, Pulit et al., 2018	434794	297	OC	OCAC/Phelan/2017	European	66450	25 509	40 941	SD	OR	RAPS MR	1.14	1.03	1.25				Probable
127	#2566	Freuer	2021	Body Fat Distribution and Risk of Breast, Endometrial, and Ovarian Cancer: A Two-Sample Mendelian Randomization Study	34680200	2SMR	Physcical measures	Adult BMI	GIANT consortium and UK Biobank, Pulit et al., 2018	434794	297	OC	OCAC/Phelan/2017	European	66450	25 509	40 941	SD	OR	Radial fixed	1.12	1.03	1.23				Probable
127	#2566	Freuer	2021	Body Fat Distribution and Risk of Breast, Endometrial, and Ovarian Cancer: A Two-Sample Mendelian Randomization Study	34680200	2SMR	Physcical measures	Adult BMI	GIANT consortium and UK Biobank, Pulit et al., 2018	434794	297	OC	OCAC/Phelan/2017	European	66450	25 509	40 941	SD	OR	Radial random	1.12	1.03	1.23				Probable
128	#2566	Freuer	2021	Body Fat Distribution and Risk of Breast, Endometrial, and Ovarian Cancer: A Two-Sample Mendelian Randomization Study	34680200	2SMR	Physcical measures	Adult BMI	GIANT consortium and UK Biobank, Pulit et al., 2018	434794	297	High and low grade serous	OCAC/Phelan/2017	European	66450	14049	40 941	SD	OR	IVW MR	1.08	0.97	1.2				Insufficient
128	#2566	Freuer	2021	Body Fat Distribution and Risk of Breast, Endometrial, and Ovarian Cancer: A Two-Sample Mendelian Randomization Study	34680200	2SMR	Physcical measures	Adult BMI	GIANT consortium and UK Biobank, Pulit et al., 2018	434794	297	High and low grade serous	OCAC/Phelan/2017	European	66450	14049	40 941	SD	OR	Weighted median MR	1.11	0.91	1.34				Insufficient
128	#2566	Freuer	2021	Body Fat Distribution and Risk of Breast, Endometrial, and Ovarian Cancer: A Two-Sample Mendelian Randomization Study	34680200	2SMR	Physcical measures	Adult BMI	GIANT consortium and UK Biobank, Pulit et al., 2018	434794	297	High and low grade serous	OCAC/Phelan/2017	European	66450	14049	40 941	SD	OR	MR-Egger	1.19	0.85	1.65				Insufficient
128	#2566	Freuer	2021	Body Fat Distribution and Risk of Breast, Endometrial, and Ovarian Cancer: A Two-Sample Mendelian Randomization Study	34680200	2SMR	Physcical measures	Adult BMI	GIANT consortium and UK Biobank, Pulit et al., 2018	434794	297	High and low grade serous	OCAC/Phelan/2017	European	66450	14049	40 941	SD	OR	MR-PRESSO	1.08	0.97	1.2				Insufficient
128	#2566	Freuer	2021	Body Fat Distribution and Risk of Breast, Endometrial, and Ovarian Cancer: A Two-Sample Mendelian Randomization Study	34680200	2SMR	Physcical measures	Adult BMI	GIANT consortium and UK Biobank, Pulit et al., 2018	434794	297	High and low grade serous	OCAC/Phelan/2017	European	66450	14049	40 941	SD	OR	Multivariate MR	1.08	0.97	1.22				Insufficient
128	#2566	Freuer	2021	Body Fat Distribution and Risk of Breast, Endometrial, and Ovarian Cancer: A Two-Sample Mendelian Randomization Study	34680200	2SMR	Physcical measures	Adult BMI	GIANT consortium and UK Biobank, Pulit et al., 2018	434794	297	High and low grade serous	OCAC/Phelan/2017	European	66450	14049	40 941	SD	OR	RAPS MR	1.08	0.97	1.22				Insufficient
128	#2566	Freuer	2021	Body Fat Distribution and Risk of Breast, Endometrial, and Ovarian Cancer: A Two-Sample Mendelian Randomization Study	34680200	2SMR	Physcical measures	Adult BMI	GIANT consortium and UK Biobank, Pulit et al., 2018	434794	297	High and low grade serous	OCAC/Phelan/2017	European	66450	14049	40 941	SD	OR	Radial fixed	1.08	0.97	1.19				Insufficient
128	#2566	Freuer	2021	Body Fat Distribution and Risk of Breast, Endometrial, and Ovarian Cancer: A Two-Sample Mendelian Randomization Study	34680200	2SMR	Physcical measures	Adult BMI	GIANT consortium and UK Biobank, Pulit et al., 2018	434794	297	High and low grade serous	OCAC/Phelan/2017	European	66450	14049	40 941	SD	OR	Radial random	1.08	0.97	1.19				Insufficient
129	#2566	Freuer	2021	Body Fat Distribution and Risk of Breast, Endometrial, and Ovarian Cancer: A Two-Sample Mendelian Randomization Study	34680200	2SMR	Physcical measures	Adult BMI	GIANT consortium and UK Biobank, Pulit et al., 2018	434794	297	Endometroid	OCAC/Phelan/2017	European	66450	2810	40 941	SD	OR	IVW MR	1.34	1.11	1.62				Probable
129	#2566	Freuer	2021	Body Fat Distribution and Risk of Breast, Endometrial, and Ovarian Cancer: A Two-Sample Mendelian Randomization Study	34680200	2SMR	Physcical measures	Adult BMI	GIANT consortium and UK Biobank, Pulit et al., 2018	434794	297	Endometroid	OCAC/Phelan/2017	European	66450	2810	40 941	SD	OR	Weighted median MR	1.35	0.98	1.87				Probable
129	#2566	Freuer	2021	Body Fat Distribution and Risk of Breast, Endometrial, and Ovarian Cancer: A Two-Sample Mendelian Randomization Study	34680200	2SMR	Physcical measures	Adult BMI	GIANT consortium and UK Biobank, Pulit et al., 2018	434794	297	Endometroid	OCAC/Phelan/2017	European	66450	2810	40 941	SD	OR	MR-Egger	1.81	1.01	3.25				Probable
129	#2566	Freuer	2021	Body Fat Distribution and Risk of Breast, Endometrial, and Ovarian Cancer: A Two-Sample Mendelian Randomization Study	34680200	2SMR	Physcical measures	Adult BMI	GIANT consortium and UK Biobank, Pulit et al., 2018	434794	297	Endometroid	OCAC/Phelan/2017	European	66450	2810	40 941	SD	OR	MR-PRESSO	1.3	1.11	1.62				Probable
129	#2566	Freuer	2021	Body Fat Distribution and Risk of Breast, Endometrial, and Ovarian Cancer: A Two-Sample Mendelian Randomization Study	34680200	2SMR	Physcical measures	Adult BMI	GIANT consortium and UK Biobank, Pulit et al., 2018	434794	297	Endometroid	OCAC/Phelan/2017	European	66450	2810	40 941	SD	OR	Multivariate MR	1.33	1.08	1.63				Probable
129	#2566	Freuer	2021	Body Fat Distribution and Risk of Breast, Endometrial, and Ovarian Cancer: A Two-Sample Mendelian Randomization Study	34680200	2SMR	Physcical measures	Adult BMI	GIANT consortium and UK Biobank, Pulit et al., 2018	434794	297	Endometroid	OCAC/Phelan/2017	European	66450	2810	40 941	SD	OR	RAPS MR	1.33	1.08	1.63				Probable
129	#2566	Freuer	2021	Body Fat Distribution and Risk of Breast, Endometrial, and Ovarian Cancer: A Two-Sample Mendelian Randomization Study	34680200	2SMR	Physcical measures	Adult BMI	GIANT consortium and UK Biobank, Pulit et al., 2018	434794	297	Endometroid	OCAC/Phelan/2017	European	66450	2810	40 941	SD	OR	Radial fixed	1.35	1.12	1.63				Probable
129	#2566	Freuer	2021	Body Fat Distribution and Risk of Breast, Endometrial, and Ovarian Cancer: A Two-Sample Mendelian Randomization Study	34680200	2SMR	Physcical measures	Adult BMI	GIANT consortium and UK Biobank, Pulit et al., 2018	434794	297	Endometroid	OCAC/Phelan/2017	European	66450	2810	40 941	SD	OR	Radial random	1.35	1.1	1.65				Probable
130	#2566	Freuer	2021	Body Fat Distribution and Risk of Breast, Endometrial, and Ovarian Cancer: A Two-Sample Mendelian Randomization Study	34680200	2SMR	Physcical measures	Adult BMI	GIANT consortium and UK Biobank, Pulit et al., 2018	434794	297	Clear cell	OCAC/Phelan/2017	European	66450	1366	40 941	SD	OR	IVW MR	0.87	0.68	1.12				Insufficient
130	#2566	Freuer	2021	Body Fat Distribution and Risk of Breast, Endometrial, and Ovarian Cancer: A Two-Sample Mendelian Randomization Study	34680200	2SMR	Physcical measures	Adult BMI	GIANT consortium and UK Biobank, Pulit et al., 2018	434794	297	Clear cell	OCAC/Phelan/2017	European	66450	1366	40 941	SD	OR	Weighted median MR	1.06	0.69	1.61				Insufficient
130	#2566	Freuer	2021	Body Fat Distribution and Risk of Breast, Endometrial, and Ovarian Cancer: A Two-Sample Mendelian Randomization Study	34680200	2SMR	Physcical measures	Adult BMI	GIANT consortium and UK Biobank, Pulit et al., 2018	434794	297	Clear cell	OCAC/Phelan/2017	European	66450	1366	40 941	SD	OR	MR-Egger	1.44	0.67	3.14				Insufficient
130	#2566	Freuer	2021	Body Fat Distribution and Risk of Breast, Endometrial, and Ovarian Cancer: A Two-Sample Mendelian Randomization Study	34680200	2SMR	Physcical measures	Adult BMI	GIANT consortium and UK Biobank, Pulit et al., 2018	434794	297	Clear cell	OCAC/Phelan/2017	European	66450	1366	40 941	SD	OR	MR-PRESSO	0.87	0.66	1.12				Insufficient
130	#2566	Freuer	2021	Body Fat Distribution and Risk of Breast, Endometrial, and Ovarian Cancer: A Two-Sample Mendelian Randomization Study	34680200	2SMR	Physcical measures	Adult BMI	GIANT consortium and UK Biobank, Pulit et al., 2018	434794	297	Clear cell	OCAC/Phelan/2017	European	66450	1366	40 941	SD	OR	Multivariate MR	0.86	0.66	1.14				Insufficient
130	#2566	Freuer	2021	Body Fat Distribution and Risk of Breast, Endometrial, and Ovarian Cancer: A Two-Sample Mendelian Randomization Study	34680200	2SMR	Physcical measures	Adult BMI	GIANT consortium and UK Biobank, Pulit et al., 2018	434794	297	Clear cell	OCAC/Phelan/2017	European	66450	1366	40 941	SD	OR	RAPS MR	0.86	0.66	1.14				Insufficient
130	#2566	Freuer	2021	Body Fat Distribution and Risk of Breast, Endometrial, and Ovarian Cancer: A Two-Sample Mendelian Randomization Study	34680200	2SMR	Physcical measures	Adult BMI	GIANT consortium and UK Biobank, Pulit et al., 2018	434794	297	Clear cell	OCAC/Phelan/2017	European	66450	1366	40 941	SD	OR	Radial fixed	0.87	0.67	1.13				Insufficient
130	#2566	Freuer	2021	Body Fat Distribution and Risk of Breast, Endometrial, and Ovarian Cancer: A Two-Sample Mendelian Randomization Study	34680200	2SMR	Physcical measures	Adult BMI	GIANT consortium and UK Biobank, Pulit et al., 2018	434794	297	Clear cell	OCAC/Phelan/2017	European	66450	1366	40 941	SD	OR	Radial random	0.87	0.66	1.15				Insufficient
131	#2549	Larsson	2021	Causal role of high body mass index in multiple chronic diseases: a systematic review and meta-analysis of Mendelian randomization studies	34906131	2SMR	Physcical measures	Adult BMI	meta-analysis of the Genetic Investigation of ANthropometric Traits consortium and the UK Biobank, Pulit SL, 2019	806810	305	OC	denove analysis using FinnGen consortium	European	123579	719	122860	SD	OR	IVW MR	0.76	0.52	1.12				Non-evaluable
132	#2549	Larsson	2021	Causal role of high body mass index in multiple chronic diseases: a systematic review and meta-analysis of Mendelian randomization studies	34906131	2SMR	Physcical measures	Adult BMI	meta-analysis of the Genetic Investigation of ANthropometric Traits consortium and the UK Biobank, Pulit SL, 2020	806810		OC	meta-analysis	trans-ancestery	388854	28067	36078	SD	OR	IVW MR	1.09	1	1.18	0.05			Non-evaluable
133	#2549	Larsson	2021	Causal role of high body mass index in multiple chronic diseases: a systematic review and meta-analysis of Mendelian randomization studies	34906131	2SMR	Physcical measures	Adult BMI	meta-analysis of the Genetic Investigation of ANthropometric Traits consortium and the UK Biobank, Pulit SL, 2021	806810		OC	meta-analysis	European	348651	27420	321231	SD	OR	IVW MR	1.07	0.97	1.18	0.193			Non-evaluable
134	#2543	Leyden	2023	Disentangling the aetiological pathways between body mass index and site-specific cancer risk using tissue-partitioned Mendelian randomisation	36434155	2SMR	Physcical measures	Adult BMI	Genetic Investigation of Anthropometric Traits (GIANT) consortium and the UK Biobank, Yengo L 2018	681275	837	OC	OCAC/Phelan/2017	European	66450	25 509	40 941	SD	OR	IVW MR	1.06652	0.985887	1.15375	0.108357			Insufficient
134	#2543	Leyden	2023	Disentangling the aetiological pathways between body mass index and site-specific cancer risk using tissue-partitioned Mendelian randomisation	36434155	2SMR	Physcical measures	Adult BMI	Genetic Investigation of Anthropometric Traits (GIANT) consortium and the UK Biobank, Yengo L 2018	681275	837	OC	OCAC/Phelan/2017	European	66450	25 509	40 941	SD	OR	Weighted median MR	1.05438	0.936215	1.18746	0.382569			Insufficient
134	#2543	Leyden	2023	Disentangling the aetiological pathways between body mass index and site-specific cancer risk using tissue-partitioned Mendelian randomisation	36434155	2SMR	Physcical measures	Adult BMI	Genetic Investigation of Anthropometric Traits (GIANT) consortium and the UK Biobank, Yengo L 2018	681275	837	OC	OCAC/Phelan/2017	European	66450	25 509	40 941	SD	OR	MR-Egger	1.20594	0.975151	1.49134	0.08439			Insufficient
134	#2543	Leyden	2023	Disentangling the aetiological pathways between body mass index and site-specific cancer risk using tissue-partitioned Mendelian randomisation	36434155	2SMR	Physcical measures	Adult BMI	Genetic Investigation of Anthropometric Traits (GIANT) consortium and the UK Biobank, Yengo L 2018	681275	837	OC	OCAC/Phelan/2017	European	66450	25 509	40 941	SD	OR	Penalaized weighted median	1.05424	0.93793	1.18498	0.375808			Insufficient
135	#2698	Loh	2022	Obesity, Fat Distribution and Risk of Cancer in Women and Men: A Mendelian Randomisation Study	36558416	2SMR	Physcical measures	Adult BMI	GWAS, Pulit et al. 2019 (PMID: 30239722); GCST009003	434794	273	OC	OCAC/Phelan/2017	European	66450	25 509	40 941	SD	OR	IVW MR	1.123	1.014	1.244	0.026			Probable
135	#2698	Loh	2022	Obesity, Fat Distribution and Risk of Cancer in Women and Men: A Mendelian Randomisation Study	36558416	2SMR	Physcical measures	Adult BMI	GWAS, Pulit et al. 2019 (PMID: 30239722); GCST009003	434794	273	OC	OCAC/Phelan/2017	European	66450	25 509	40 941	SD	OR	Weighted median MR	1.172	1.01	1.359	0.036			Probable
135	#2698	Loh	2022	Obesity, Fat Distribution and Risk of Cancer in Women and Men: A Mendelian Randomisation Study	36558416	2SMR	Physcical measures	Adult BMI	GWAS, Pulit et al. 2019 (PMID: 30239722); GCST009003	434794	273	OC	OCAC/Phelan/2017	European	66450	25 509	40 941	SD	OR	MR-Egger	1.334	1.008	1.767	0.045			Probable
135	#2698	Loh	2022	Obesity, Fat Distribution and Risk of Cancer in Women and Men: A Mendelian Randomisation Study	36558416	2SMR	Physcical measures	Adult BMI	GWAS, Pulit et al. 2019 (PMID: 30239722); GCST009003	434794	273	OC	OCAC/Phelan/2017	European	66450	25 509	40 941	SD	OR	MR-PRESSO	1.1	0.998	1.213	0.0547		0.0002	Probable
136	#3455	Mariosa	2019	Commentary: What can Mendelian randomization tell us about causes of cancer?	31503317	2SMR	Physcical measures	Adult BMI	GIANT consortium and UKB meta-analysis	700 000	714	Ovarian Cancer	OCAC/Phelan/2017	European		25509	40941	5-unit increment	Risk Ratio (RR)	IVW MR	1.13	1.06	1.21				Robust
136	#3455	Mariosa	2019	Commentary: What can Mendelian randomization tell us about causes of cancer?	31503317	2SMR	Physcical measures	Adult BMI	GIANT consortium and UKB meta-analysis	700 000	714	Ovarian Cancer	OCAC/Phelan/2017	European		25509	40941	5-unit increment	Risk Ratio (RR)	Weighted median MR	1.26	1.11	1.42				Robust
136	#3455	Mariosa	2019	Commentary: What can Mendelian randomization tell us about causes of cancer?	31503317	2SMR	Physcical measures	Adult BMI	GIANT consortium and UKB meta-analysis	700 000	714	Ovarian Cancer	OCAC/Phelan/2017	European		25509	40941	5-unit increment	Risk Ratio (RR)	MR-Egger	1.24	..	..	0.02			Robust
136	#3455	Mariosa	2019	Commentary: What can Mendelian randomization tell us about causes of cancer?	31503317	2SMR	Physcical measures	Adult BMI	GIANT consortium and UKB meta-analysis	700 000	714	Ovarian Cancer	OCAC/Phelan/2017	European		25509	40941	5-unit increment	Risk Ratio (RR)	Weighted mode	1.32	1.09	1.6		0.28		Robust
137	#2543	Leyden	2023	Disentangling the aetiological pathways between body mass index and site-specific cancer risk using tissue-partitioned Mendelian randomisation	36434155	2SMR	Physcical measures	Adipose tissue expressed BMI	Genetic Investigation of Anthropometric Traits (GIANT) consortium and the UK Biobank, Yengo L 2018	681275	80	OC	OCAC/Phelan/2017	European	66450	25 509	40 941	SD	OR	IVW MR	0.866764	0.679868	1.10504	0.24852			Insufficient
137	#2543	Leyden	2023	Disentangling the aetiological pathways between body mass index and site-specific cancer risk using tissue-partitioned Mendelian randomisation	36434155	2SMR	Physcical measures	Adipose tissue expressed BMI	Genetic Investigation of Anthropometric Traits (GIANT) consortium and the UK Biobank, Yengo L 2018	681275	80	OC	OCAC/Phelan/2017	European	66450	25 509	40 941	SD	OR	Weighted median MR	0.903551	0.647874	1.26013	0.550096			Insufficient
137	#2543	Leyden	2023	Disentangling the aetiological pathways between body mass index and site-specific cancer risk using tissue-partitioned Mendelian randomisation	36434155	2SMR	Physcical measures	Adipose tissue expressed BMI	Genetic Investigation of Anthropometric Traits (GIANT) consortium and the UK Biobank, Yengo L 2018	681275	80	OC	OCAC/Phelan/2017	European	66450	25 509	40 941	SD	OR	MR-Egger	0.801998	0.372635	1.72609	0.57423			Insufficient
137	#2543	Leyden	2023	Disentangling the aetiological pathways between body mass index and site-specific cancer risk using tissue-partitioned Mendelian randomisation	36434155	2SMR	Physcical measures	Adipose tissue expressed BMI	Genetic Investigation of Anthropometric Traits (GIANT) consortium and the UK Biobank, Yengo L 2018	681275	80	OC	OCAC/Phelan/2017	European	66450	25 509	40 941	SD	OR	Penalaized weighted median	0.937642	0.671936	1.30842	0.704877			Insufficient
138	#2543	Leyden	2023	Disentangling the aetiological pathways between body mass index and site-specific cancer risk using tissue-partitioned Mendelian randomisation	36434155	2SMR	Physcical measures	Brain tissue expressed BMI	Genetic Investigation of Anthropometric Traits (GIANT) consortium and the UK Biobank, Yengo L 2018	681275	134	OC	OCAC/Phelan/2017	European	66450	25 509	40 941	SD	OR	IVW MR	0.965108	0.784415	1.18742	0.737031			Insufficient
138	#2543	Leyden	2023	Disentangling the aetiological pathways between body mass index and site-specific cancer risk using tissue-partitioned Mendelian randomisation	36434155	2SMR	Physcical measures	Brain tissue expressed BMI	Genetic Investigation of Anthropometric Traits (GIANT) consortium and the UK Biobank, Yengo L 2018	681275	134	OC	OCAC/Phelan/2017	European	66450	25 509	40 941	SD	OR	Weighted median MR	1.09724	0.833508	1.44442	0.50822			Insufficient
138	#2543	Leyden	2023	Disentangling the aetiological pathways between body mass index and site-specific cancer risk using tissue-partitioned Mendelian randomisation	36434155	2SMR	Physcical measures	Brain tissue expressed BMI	Genetic Investigation of Anthropometric Traits (GIANT) consortium and the UK Biobank, Yengo L 2018	681275	134	OC	OCAC/Phelan/2017	European	66450	25 509	40 941	SD	OR	MR-Egger	0.954499	0.472555	1.92796	0.8969			Insufficient
138	#2543	Leyden	2023	Disentangling the aetiological pathways between body mass index and site-specific cancer risk using tissue-partitioned Mendelian randomisation	36434155	2SMR	Physcical measures	Brain tissue expressed BMI	Genetic Investigation of Anthropometric Traits (GIANT) consortium and the UK Biobank, Yengo L 2018	681275	134	OC	OCAC/Phelan/2017	European	66450	25 509	40 941	SD	OR	Penalaized weighted median	1.11616	0.857302	1.45318	0.414318			Insufficient
139	#2676	Mariosa	2022	Body Size at Different Ages and Risk of 6 Cancers: A Mendelian Randomization and Prospective Cohort Study	35438160	2SMR	Physcical measures	Comparative adult body size	UKB	453169	150	OC	OCAC/Phelan/2017	European	66450	25509	40941	category increase (ie, thinner than average, average, larger than average)	OR	IVW MR	1.2	1	1.44	0.05			Probable
139	#2676	Mariosa	2022	Body Size at Different Ages and Risk of 6 Cancers: A Mendelian Randomization and Prospective Cohort Study	35438160	2SMR	Physcical measures	Comparative adult body size	UKB	453169	150	OC	OCAC/Phelan/2017	European	66450	25509	40941	category increase (ie, thinner than average, average, larger than average)	OR	Weighted median MR	1.24	0.96	1.59	0.09			Probable
139	#2676	Mariosa	2022	Body Size at Different Ages and Risk of 6 Cancers: A Mendelian Randomization and Prospective Cohort Study	35438160	2SMR	Physcical measures	Comparative adult body size	UKB	453169	150	OC	OCAC/Phelan/2017	European	66450	25509	40941	category increase (ie, thinner than average, average, larger than average)	OR	MR-Egger	2.23	1.29	3.85	0.005	<0.05		Probable
140	#2676	Mariosa	2022	Body Size at Different Ages and Risk of 6 Cancers: A Mendelian Randomization and Prospective Cohort Study	35438160	2SMR	Physcical measures	Comparative adult body size	UKB	453169	150	Serous OC	OCAC/Phelan/2017	European	56944	16003	40941	category increase (ie, thinner than average, average, larger than average)	OR	IVW MR	1.15	0.92	1.43	0.21			Insufficient
140	#2676	Mariosa	2022	Body Size at Different Ages and Risk of 6 Cancers: A Mendelian Randomization and Prospective Cohort Study	35438160	2SMR	Physcical measures	Comparative adult body size	UKB	453169	150	Serous OC	OCAC/Phelan/2017	European	56944	16003	40941	category increase (ie, thinner than average, average, larger than average)	OR	Weighted median MR	1.25	0.91-1.71		0.16			Insufficient
140	#2676	Mariosa	2022	Body Size at Different Ages and Risk of 6 Cancers: A Mendelian Randomization and Prospective Cohort Study	35438160	2SMR	Physcical measures	Comparative adult body size	UKB	453169	150	Serous OC	OCAC/Phelan/2017	European	56944	16003	40941	category increase (ie, thinner than average, average, larger than average)	OR	MR-Egger	1.76	0.91	3.43	0.1			Insufficient
141	#2676	Mariosa	2022	Body Size at Different Ages and Risk of 6 Cancers: A Mendelian Randomization and Prospective Cohort Study	35438160	2SMR	Physcical measures	Comparative adult body size	UKB	453169	150	High grade serous OC	OCAC/Phelan/2017	European	53978	13037	40941	category increase (ie, thinner than average, average, larger than average)	OR	IVW MR	1.19	0.95	1.49	0.13			Insufficient
141	#2676	Mariosa	2022	Body Size at Different Ages and Risk of 6 Cancers: A Mendelian Randomization and Prospective Cohort Study	35438160	2SMR	Physcical measures	Comparative adult body size	UKB	453169	150	High grade serous OC	OCAC/Phelan/2017	European	53978	13037	40941	category increase (ie, thinner than average, average, larger than average)	OR	Weighted median MR	1.29	0.93-1.78		0.12			Insufficient
141	#2676	Mariosa	2022	Body Size at Different Ages and Risk of 6 Cancers: A Mendelian Randomization and Prospective Cohort Study	35438160	2SMR	Physcical measures	Comparative adult body size	UKB	453169	150	High grade serous OC	OCAC/Phelan/2017	European	53978	13037	40941	category increase (ie, thinner than average, average, larger than average)	OR	MR-Egger	1.75	0.88	3.49	0.11			Insufficient
142	#2676	Mariosa	2022	Body Size at Different Ages and Risk of 6 Cancers: A Mendelian Randomization and Prospective Cohort Study	35438160	2SMR	Physcical measures	Comparative adult body size	UKB	453169	150	Low grade serous OC	OCAC/Phelan/2017	European	41953	1012	40941	category increase (ie, thinner than average, average, larger than average)	OR	IVW MR	0.74	0.42	1.3	0.29			Insufficient
142	#2676	Mariosa	2022	Body Size at Different Ages and Risk of 6 Cancers: A Mendelian Randomization and Prospective Cohort Study	35438160	2SMR	Physcical measures	Comparative adult body size	UKB	453169	150	Low grade serous OC	OCAC/Phelan/2017	European	41953	1012	40941	category increase (ie, thinner than average, average, larger than average)	OR	Weighted median MR	0.81	0.30-2.16		0.67			Insufficient
142	#2676	Mariosa	2022	Body Size at Different Ages and Risk of 6 Cancers: A Mendelian Randomization and Prospective Cohort Study	35438160	2SMR	Physcical measures	Comparative adult body size	UKB	453169	150	Low grade serous OC	OCAC/Phelan/2017	European	41953	1012	40941	category increase (ie, thinner than average, average, larger than average)	OR	MR-Egger	2.15	0.38	12.14	0.39			Insufficient
143	#2676	Mariosa	2022	Body Size at Different Ages and Risk of 6 Cancers: A Mendelian Randomization and Prospective Cohort Study	35438160	2SMR	Physcical measures	Comparative adult body size	UKB	453169	150	Serous low malignant potential	OCAC/Phelan/2017	European	42895	1954	40941	category increase (ie, thinner than average, average, larger than average)	OR	IVW MR	2.12	1.39	3.23	0.0005			Probable
143	#2676	Mariosa	2022	Body Size at Different Ages and Risk of 6 Cancers: A Mendelian Randomization and Prospective Cohort Study	35438160	2SMR	Physcical measures	Comparative adult body size	UKB	453169	150	Serous low malignant potential	OCAC/Phelan/2017	European	42895	1954	40941	category increase (ie, thinner than average, average, larger than average)	OR	Weighted median MR	2.44	1.23-4.82		0.01			Probable
143	#2676	Mariosa	2022	Body Size at Different Ages and Risk of 6 Cancers: A Mendelian Randomization and Prospective Cohort Study	35438160	2SMR	Physcical measures	Comparative adult body size	UKB	453169	150	Serous low malignant potential	OCAC/Phelan/2017	European	42895	1954	40941	category increase (ie, thinner than average, average, larger than average)	OR	MR-Egger	4.36	1.19	16.05	0.03			Probable
144	#2676	Mariosa	2022	Body Size at Different Ages and Risk of 6 Cancers: A Mendelian Randomization and Prospective Cohort Study	35438160	2SMR	Physcical measures	Comparative adult body size	UKB	453169	150	Mucinous	OCAC/Phelan/2017	European	43507	2566	40941	category increase (ie, thinner than average, average, larger than average)	OR	IVW MR	1.26	0.87	1.82	0.22			Insufficient
144	#2676	Mariosa	2022	Body Size at Different Ages and Risk of 6 Cancers: A Mendelian Randomization and Prospective Cohort Study	35438160	2SMR	Physcical measures	Comparative adult body size	UKB	453169	150	Mucinous	OCAC/Phelan/2017	European	43507	2566	40941	category increase (ie, thinner than average, average, larger than average)	OR	Weighted median MR	1.61	0.88-2.93		0.12			Insufficient
144	#2676	Mariosa	2022	Body Size at Different Ages and Risk of 6 Cancers: A Mendelian Randomization and Prospective Cohort Study	35438160	2SMR	Physcical measures	Comparative adult body size	UKB	453169	150	Mucinous	OCAC/Phelan/2017	European	43507	2566	40941	category increase (ie, thinner than average, average, larger than average)	OR	MR-Egger	3	0.97	9.29	0.06			Insufficient
145	#2676	Mariosa	2022	Body Size at Different Ages and Risk of 6 Cancers: A Mendelian Randomization and Prospective Cohort Study	35438160	2SMR	Physcical measures	Comparative adult body size	UKB	453169	150	Mucinous invasive	OCAC/Phelan/2017	European	42358	1417	40941	category increase (ie, thinner than average, average, larger than average)	OR	IVW MR	1.2	0.73	1.97	0.46			Probable
145	#2676	Mariosa	2022	Body Size at Different Ages and Risk of 6 Cancers: A Mendelian Randomization and Prospective Cohort Study	35438160	2SMR	Physcical measures	Comparative adult body size	UKB	453169	150	Mucinous invasive	OCAC/Phelan/2017	European	42358	1417	40941	category increase (ie, thinner than average, average, larger than average)	OR	Weighted median MR	1.49	0.7	3.21	0.3			Probable
145	#2676	Mariosa	2022	Body Size at Different Ages and Risk of 6 Cancers: A Mendelian Randomization and Prospective Cohort Study	35438160	2SMR	Physcical measures	Comparative adult body size	UKB	453169	150	Mucinous invasive	OCAC/Phelan/2017	European	42358	1417	40941	category increase (ie, thinner than average, average, larger than average)	OR	MR-Egger	7.49	1.68	33.37	0.009	<0.05		Probable
146	#2676	Mariosa	2022	Body Size at Different Ages and Risk of 6 Cancers: A Mendelian Randomization and Prospective Cohort Study	35438160	2SMR	Physcical measures	Comparative adult body size	UKB	453169	150	Mucinous low malignant potential	OCAC/Phelan/2017	European	42090	1149	40941	category increase (ie, thinner than average, average, larger than average)	OR	IVW MR	1.29	0.77	2.16	0.34			Insufficient
146	#2676	Mariosa	2022	Body Size at Different Ages and Risk of 6 Cancers: A Mendelian Randomization and Prospective Cohort Study	35438160	2SMR	Physcical measures	Comparative adult body size	UKB	453169	150	Mucinous low malignant potential	OCAC/Phelan/2017	European	42090	1149	40941	category increase (ie, thinner than average, average, larger than average)	OR	Weighted median MR	0.88	0.37-2.09		0.78			Insufficient
146	#2676	Mariosa	2022	Body Size at Different Ages and Risk of 6 Cancers: A Mendelian Randomization and Prospective Cohort Study	35438160	2SMR	Physcical measures	Comparative adult body size	UKB	453169	150	Mucinous low malignant potential	OCAC/Phelan/2017	European	42090	1149	40941	category increase (ie, thinner than average, average, larger than average)	OR	MR-Egger	1.08	0.22	5.33	0.92			Insufficient
147	#2676	Mariosa	2022	Body Size at Different Ages and Risk of 6 Cancers: A Mendelian Randomization and Prospective Cohort Study	35438160	2SMR	Physcical measures	Comparative adult body size	UKB	453169	150	Low malignant potential	OCAC/Phelan/2017	European	47147	6206	40941	category increase (ie, thinner than average, average, larger than average)	OR	IVW MR	1.78	1.27	2.51	0.0009			Probable
147	#2676	Mariosa	2022	Body Size at Different Ages and Risk of 6 Cancers: A Mendelian Randomization and Prospective Cohort Study	35438160	2SMR	Physcical measures	Comparative adult body size	UKB	453169	150	Low malignant potential	OCAC/Phelan/2017	European	47147	6206	40941	category increase (ie, thinner than average, average, larger than average)	OR	Weighted median MR	1.93	1.09-3.42		0.02			Probable
147	#2676	Mariosa	2022	Body Size at Different Ages and Risk of 6 Cancers: A Mendelian Randomization and Prospective Cohort Study	35438160	2SMR	Physcical measures	Comparative adult body size	UKB	453169	150	Low malignant potential	OCAC/Phelan/2017	European	47147	6206	40941	category increase (ie, thinner than average, average, larger than average)	OR	MR-Egger	2.49	0.87	7.13	0.09			Probable
148	#2676	Mariosa	2022	Body Size at Different Ages and Risk of 6 Cancers: A Mendelian Randomization and Prospective Cohort Study	35438160	2SMR	Physcical measures	Comparative adult body size	UKB	453169	150	Clear cell	OCAC/Phelan/2017	European	42307	1366	40941	category increase (ie, thinner than average, average, larger than average)	OR	IVW MR	1.28	0.78	2.08	0.33			Insufficient
148	#2676	Mariosa	2022	Body Size at Different Ages and Risk of 6 Cancers: A Mendelian Randomization and Prospective Cohort Study	35438160	2SMR	Physcical measures	Comparative adult body size	UKB	453169	150	Clear cell	OCAC/Phelan/2017	European	42307	1366	40941	category increase (ie, thinner than average, average, larger than average)	OR	Weighted median MR	1.55	0.72-3.33		0.27			Insufficient
148	#2676	Mariosa	2022	Body Size at Different Ages and Risk of 6 Cancers: A Mendelian Randomization and Prospective Cohort Study	35438160	2SMR	Physcical measures	Comparative adult body size	UKB	453169	150	Clear cell	OCAC/Phelan/2017	European	42307	1366	40941	category increase (ie, thinner than average, average, larger than average)	OR	MR-Egger	3.02	0.67	13.47	0.15			Insufficient
149	#2676	Mariosa	2022	Body Size at Different Ages and Risk of 6 Cancers: A Mendelian Randomization and Prospective Cohort Study	35438160	2SMR	Physcical measures	Comparative adult body size	UKB	453169	150	Endometroid	OCAC/Phelan/2017	European	43751	2810	40941	category increase (ie, thinner than average, average, larger than average)	OR	IVW MR	1.57	1.08	2.27	0.02			Probable
149	#2676	Mariosa	2022	Body Size at Different Ages and Risk of 6 Cancers: A Mendelian Randomization and Prospective Cohort Study	35438160	2SMR	Physcical measures	Comparative adult body size	UKB	453169	150	Endometroid	OCAC/Phelan/2017	European	43751	2810	40941	category increase (ie, thinner than average, average, larger than average)	OR	Weighted median MR	1.53	0.84-2.79	2.79	0.17			Probable
149	#2676	Mariosa	2022	Body Size at Different Ages and Risk of 6 Cancers: A Mendelian Randomization and Prospective Cohort Study	35438160	2SMR	Physcical measures	Comparative adult body size	UKB	453169	150	Endometroid	OCAC/Phelan/2017	European	43751	2810	40941	category increase (ie, thinner than average, average, larger than average)	OR	MR-Egger	6.47	2.12	19.7	0.001	<0.05		Probable
150	#2676	Mariosa	2022	Body Size at Different Ages and Risk of 6 Cancers: A Mendelian Randomization and Prospective Cohort Study	35438160	2SMR, multivariate for body size at 10 years	Physcical measures	Comparative adult body size	UKB	453169	223	OC	OCAC/Phelan/2017	European	66450	25509	40941	category increase (ie, thinner than average, average, larger than average)	OR	IVW MR	1.13	0.88	1.45	0.33			Non-evaluable
151	#2676	Mariosa	2022	Body Size at Different Ages and Risk of 6 Cancers: A Mendelian Randomization and Prospective Cohort Study	35438160	2SMR, multivariate for body size at 10 years	Physcical measures	Comparative adult body size	UKB	453169	223	Serous OC	OCAC/Phelan/2017	European	56944	16003	40941	category increase (ie, thinner than average, average, larger than average)	OR	IVW MR	1.1	0.81	1.48	0.54			Non-evaluable
152	#2676	Mariosa	2022	Body Size at Different Ages and Risk of 6 Cancers: A Mendelian Randomization and Prospective Cohort Study	35438160	2SMR, multivariate for body size at 10 years	Physcical measures	Comparative adult body size	UKB	453169	223	High grade serous OC	OCAC/Phelan/2017	European	53978	13037	40941	category increase (ie, thinner than average, average, larger than average)	OR	IVW MR	1.14	0.84	1.54	0.42			Non-evaluable
153	#2676	Mariosa	2022	Body Size at Different Ages and Risk of 6 Cancers: A Mendelian Randomization and Prospective Cohort Study	35438160	2SMR, multivariate for body size at 10 years	Physcical measures	Comparative adult body size	UKB	453169	223	Low grade serous OC	OCAC/Phelan/2017	European	41953	1012	40941	category increase (ie, thinner than average, average, larger than average)	OR	IVW MR	0.69	0.31	1.53	0.36			Non-evaluable
154	#2676	Mariosa	2022	Body Size at Different Ages and Risk of 6 Cancers: A Mendelian Randomization and Prospective Cohort Study	35438160	2SMR, multivariate for body size at 10 years	Physcical measures	Comparative adult body size	UKB	453169	223	Serous low malignant potential	OCAC/Phelan/2017	European	42895	1954	40941	category increase (ie, thinner than average, average, larger than average)	OR	IVW MR	1.72	0.97	3.05	0.06			Non-evaluable
155	#2676	Mariosa	2022	Body Size at Different Ages and Risk of 6 Cancers: A Mendelian Randomization and Prospective Cohort Study	35438160	2SMR, multivariate for body size at 10 years	Physcical measures	Comparative adult body size	UKB	453169	223	Mucinous	OCAC/Phelan/2017	European	43507	2566	40941	category increase (ie, thinner than average, average, larger than average)	OR	IVW MR	0.98	0.59	1.6	0.92			Non-evaluable
156	#2676	Mariosa	2022	Body Size at Different Ages and Risk of 6 Cancers: A Mendelian Randomization and Prospective Cohort Study	35438160	2SMR, multivariate for body size at 10 years	Physcical measures	Comparative adult body size	UKB	453169	223	Mucinous invasive	OCAC/Phelan/2017	European	42358	1417	40941	category increase (ie, thinner than average, average, larger than average)	OR	IVW MR	0.97	0.5	1.88	0.92			Non-evaluable
157	#2676	Mariosa	2022	Body Size at Different Ages and Risk of 6 Cancers: A Mendelian Randomization and Prospective Cohort Study	35438160	2SMR, multivariate for body size at 10 years	Physcical measures	Comparative adult body size	UKB	453169	223	Mucinous low malignant potential	OCAC/Phelan/2017	European	42090	1149	40941	category increase (ie, thinner than average, average, larger than average)	OR	IVW MR	0.99	0.5	1.95	0.97			Non-evaluable
158	#2676	Mariosa	2022	Body Size at Different Ages and Risk of 6 Cancers: A Mendelian Randomization and Prospective Cohort Study	35438160	2SMR, multivariate for body size at 10 years	Physcical measures	Comparative adult body size	UKB	453169	223	Low malignant potential	OCAC/Phelan/2017	European	47147	6206	40941	category increase (ie, thinner than average, average, larger than average)	OR	IVW MR	1.43	0.92	2.24	0.12			Non-evaluable
159	#2676	Mariosa	2022	Body Size at Different Ages and Risk of 6 Cancers: A Mendelian Randomization and Prospective Cohort Study	35438160	2SMR, multivariate for body size at 10 years	Physcical measures	Comparative adult body size	UKB	453169	223	Clear cell	OCAC/Phelan/2017	European	42307	1366	40941	category increase (ie, thinner than average, average, larger than average)	OR	IVW MR	1.03	0.54	1.97	0.92			Non-evaluable
160	#2676	Mariosa	2022	Body Size at Different Ages and Risk of 6 Cancers: A Mendelian Randomization and Prospective Cohort Study	35438160	2SMR, multivariate for body size at 10 years	Physcical measures	Comparative adult body size	UKB	453169	223	Endometroid	OCAC/Phelan/2017	European	43751	2810	40941	category increase (ie, thinner than average, average, larger than average)	OR	IVW MR	1.53	0.96	2.46	0.08			Non-evaluable
161	#2569	Dixon-Suen	2018	Adult height is associated with increased risk of ovarian cancer: a Mendelian randomisation study	29555990	2SMR	Physcical measures	Height	GIANT Consortium, Wood, A 2014	17649	609	OC	OCAC/Pharoah PDP 2013	European	39398	16395	23003	5 cm increments.	OR	Multivariate MR	1.06	1.01	1.11				Non-evaluable
161	#2569	Dixon-Suen	2018	Adult height is associated with increased risk of ovarian cancer: a Mendelian randomisation study	29555990	2SMR	Physcical measures	Height	GIANT Consortium, Wood, A 2014	17649	609	OC	OCAC/Pharoah PDP 2013	European	39398	16395	23003	5 cm increments.	OR	weighted GRS	1.06	1.01	1.11				Non-evaluable
162	#2569	Dixon-Suen	2018	Adult height is associated with increased risk of ovarian cancer: a Mendelian randomisation study	29555990	2SMR	Physcical measures	Height	GIANT Consortium, Wood, A 2014	17649	609	Invasive OC	OCAC/Pharoah PDP 2013	European	37552	14549	23003	5 cm increments.	OR	Multivariate MR	1.06	1.01	1.11				Non-evaluable
162	#2569	Dixon-Suen	2018	Adult height is associated with increased risk of ovarian cancer: a Mendelian randomisation study	29555990	2SMR	Physcical measures	Height	GIANT Consortium, Wood, A 2014	17649	609	Invasive OC	OCAC/Pharoah PDP 2013	European	37552	14549	23003	5 cm increments.	OR	weighted GRS	1.06	1.01	1.11				Non-evaluable
163	#2569	Dixon-Suen	2018	Adult height is associated with increased risk of ovarian cancer: a Mendelian randomisation study	29555990	2SMR	Physcical measures	Height	GIANT Consortium, Wood, A 2014	17649	609	Borderline	OCAC/Pharoah PDP 2013	European	18143	1680	16463	5 cm increments.	OR	Multivariate MR	1.15	1.02	1.29				Non-evaluable
163	#2569	Dixon-Suen	2018	Adult height is associated with increased risk of ovarian cancer: a Mendelian randomisation study	29555990	2SMR	Physcical measures	Height	GIANT Consortium, Wood, A 2014	17649	609	Borderline	OCAC/Pharoah PDP 2013	European	18143	1680	16463	5 cm increments.	OR	weighted GRS	1.15	1.02	1.29				Non-evaluable
164	#2569	Dixon-Suen	2018	Adult height is associated with increased risk of ovarian cancer: a Mendelian randomisation study	29555990	2SMR	Physcical measures	Height	GIANT Consortium, Wood, A 2014	17649	609	HGS	OCAC/Pharoah PDP 2013	European	30936	7933	23003	5 cm increments.	OR	Multivariate MR	1.05	0.99	1.11				Non-evaluable
164	#2569	Dixon-Suen	2018	Adult height is associated with increased risk of ovarian cancer: a Mendelian randomisation study	29555990	2SMR	Physcical measures	Height	GIANT Consortium, Wood, A 2014	17649	609	HGS	OCAC/Pharoah PDP 2013	European	30936	7933	23003	5 cm increments.	OR	weighted GRS	1.05	0.99	1.11				Non-evaluable
165	#2569	Dixon-Suen	2018	Adult height is associated with increased risk of ovarian cancer: a Mendelian randomisation study	29555990	2SMR	Physcical measures	Height	GIANT Consortium, Wood, A 2014	17649	609	Serous Invasive low-grade and borderline	OCAC/Pharoah PDP 2013	European	22539	1408	21131	5 cm increments.	OR	Multivariate MR	1.15	1.01	1.3				Non-evaluable
165	#2569	Dixon-Suen	2018	Adult height is associated with increased risk of ovarian cancer: a Mendelian randomisation study	29555990	2SMR	Physcical measures	Height	GIANT Consortium, Wood, A 2014	17649	609	Serous Invasive low-grade and borderline	OCAC/Pharoah PDP 2013	European	22539	1408	21131	5 cm increments.	OR	weighted GRS	1.15	1.01	1.3				Non-evaluable
166	#2569	Dixon-Suen	2018	Adult height is associated with increased risk of ovarian cancer: a Mendelian randomisation study	29555990	2SMR	Physcical measures	Height	GIANT Consortium, Wood, A 2014	17649	609	Mucinous (invasive and borderline)	OCAC/Pharoah PDP 2013	European	23977	1567	22410	5 cm increments.	OR	Multivariate MR	1.08	0.96	1.21				Non-evaluable
166	#2569	Dixon-Suen	2018	Adult height is associated with increased risk of ovarian cancer: a Mendelian randomisation study	29555990	2SMR	Physcical measures	Height	GIANT Consortium, Wood, A 2014	17649	609	Mucinous (invasive and borderline)	OCAC/Pharoah PDP 2013	European	23977	1567	22410	5 cm increments.	OR	weighted GRS	1.08	0.96	1.21				Non-evaluable
167	#2569	Dixon-Suen	2018	Adult height is associated with increased risk of ovarian cancer: a Mendelian randomisation study	29555990	2SMR	Physcical measures	Height	GIANT Consortium, Wood, A 2014	17649	609	Endometroid	OCAC/Pharoah PDP 2013	European	25062	2059	23003	5 cm increments.	OR	Multivariate MR	1.05	0.95	1.16				Non-evaluable
167	#2569	Dixon-Suen	2018	Adult height is associated with increased risk of ovarian cancer: a Mendelian randomisation study	29555990	2SMR	Physcical measures	Height	GIANT Consortium, Wood, A 2014	17649	609	Endometroid	OCAC/Pharoah PDP 2013	European	25062	2059	23003	5 cm increments.	OR	weighted GRS	1.05	0.95	1.16				Non-evaluable
168	#2569	Dixon-Suen	2018	Adult height is associated with increased risk of ovarian cancer: a Mendelian randomisation study	29555990	2SMR	Physcical measures	Height	GIANT Consortium, Wood, A 2014	17649	609	Clear cell	OCAC/Pharoah PDP 2013	European	22999	948	22051	5 cm increments.	OR	Multivariate MR	1.2	1.04	1.38				Non-evaluable
168	#2569	Dixon-Suen	2018	Adult height is associated with increased risk of ovarian cancer: a Mendelian randomisation study	29555990	2SMR	Physcical measures	Height	GIANT Consortium, Wood, A 2014	17649	609	Clear cell	OCAC/Pharoah PDP 2013	European	22999	948	22051	5 cm increments.	OR	weighted GRS	1.2	1.04	1.38				Non-evaluable
169	#2842	Ong	2018	Height and overall cancer risk and mortality: Evidence from a Mendelian randomisation study on 310,000 UK Biobank participants	29581483	1SMR	Physcical measures	Height	UKB de novo GWAS	391029	2059	Ovarian cancer	UKB	White British		1010	141351	SD	OR	IVW MR	1.416	1.171	1.713	0.000337			Non-evaluable
170	#2523	Qian	2019	Mendelian randomisation study of height and body mass index as modifiers of ovarian cancer risk in 22,588 BRCA1 and BRCA2 mutation carriers	31213659	2SMR	Physcical measures	Height	GIANT/Locke/2015,		586	Ovarian cancer- all participants	CIMBA- Consortium of Investigators for the Modifiers of BRCA1/2		22588	2923	19665	per 10-cm increase	HR	Multivariate MR	1.02	0.85	1.23	0.82			Non-evaluable
170	#2523	Qian	2019	Mendelian randomisation study of height and body mass index as modifiers of ovarian cancer risk in 22,588 BRCA1 and BRCA2 mutation carriers	31213659	2SMR	Physcical measures	Height	GIANT/Locke/2015,		586	Ovarian cancer- all participants	CIMBA- Consortium of Investigators for the Modifiers of BRCA1/2		22588	2923	19665	per 10-cm increase	HR	IVW MR	1.02	0.85	1.23	0.82			Non-evaluable
171	#2523	Qian	2019	Mendelian randomisation study of height and body mass index as modifiers of ovarian cancer risk in 22,588 BRCA1 and BRCA2 mutation carriers	31213659	2SMR	Physcical measures	Height			586	OC in BRCA1	CIMBA- Consortium of Investigators for the Modifiers of BRCA1/2		14676	2319			HR	Multivariate MR	1.02	0.83	1.25	0.87			Non-evaluable
171	#2523	Qian	2019	Mendelian randomisation study of height and body mass index as modifiers of ovarian cancer risk in 22,588 BRCA1 and BRCA2 mutation carriers	31213659	2SMR	Physcical measures	Height			586	OC in BRCA1	CIMBA- Consortium of Investigators for the Modifiers of BRCA1/2		14676	2319			HR	IVW MR	1.02	0.83	1.25	0.87			Non-evaluable
172	#2523	Qian	2019	Mendelian randomisation study of height and body mass index as modifiers of ovarian cancer risk in 22,588 BRCA1 and BRCA2 mutation carriers	31213659	2SMR	Physcical measures	Height			586	OC in BRCA2	CIMBA- Consortium of Investigators for the Modifiers of BRCA1/2		7912	604			HR	Multivariate MR	1.04	0.68	1.57	0.87			Non-evaluable
172	#2523	Qian	2019	Mendelian randomisation study of height and body mass index as modifiers of ovarian cancer risk in 22,588 BRCA1 and BRCA2 mutation carriers	31213659	2SMR	Physcical measures	Height			586	OC in BRCA2	CIMBA- Consortium of Investigators for the Modifiers of BRCA1/2		7912	604			HR	IVW MR	1.04	0.68	1.57	0.87			Non-evaluable
173	#2523	Qian	2019	Mendelian randomisation study of height and body mass index as modifiers of ovarian cancer risk in 22,588 BRCA1 and BRCA2 mutation carriers	31213659	2SMR	Physcical measures	Height			586	OC Premenopausal	CIMBA- Consortium of Investigators for the Modifiers of BRCA1/2		22588	967			HR	Multivariate MR	0.96	0.73	1.26	0.77			Non-evaluable
173	#2523	Qian	2019	Mendelian randomisation study of height and body mass index as modifiers of ovarian cancer risk in 22,588 BRCA1 and BRCA2 mutation carriers	31213659	2SMR	Physcical measures	Height			586	OC Premenopausal	CIMBA- Consortium of Investigators for the Modifiers of BRCA1/2		22588	967			HR	IVW MR	0.96	0.73	1.26	0.77			Non-evaluable
174	#2523	Qian	2019	Mendelian randomisation study of height and body mass index as modifiers of ovarian cancer risk in 22,588 BRCA1 and BRCA2 mutation carriers	31213659	2SMR	Physcical measures	Height			586	OC Postmenopausal	CIMBA- Consortium of Investigators for the Modifiers of BRCA1/2		9219	1955			HR	Multivariate MR	1.08	0.85	1.38	0.52			Non-evaluable
174	#2523	Qian	2019	Mendelian randomisation study of height and body mass index as modifiers of ovarian cancer risk in 22,588 BRCA1 and BRCA2 mutation carriers	31213659	2SMR	Physcical measures	Height			586	OC Postmenopausal	CIMBA- Consortium of Investigators for the Modifiers of BRCA1/2		9219	1955			HR	IVW MR	1.08	0.85	1.38	0.52			Non-evaluable
175	#2523	Qian	2019	Mendelian randomisation study of height and body mass index as modifiers of ovarian cancer risk in 22,588 BRCA1 and BRCA2 mutation carriers	31213659	2SMR	Physcical measures	Height			586	Serous	CIMBA- Consortium of Investigators for the Modifiers of BRCA1/2		20978	892			HR	Multivariate MR	1.36	0.97	1.9	0.08			Non-evaluable
175	#2523	Qian	2019	Mendelian randomisation study of height and body mass index as modifiers of ovarian cancer risk in 22,588 BRCA1 and BRCA2 mutation carriers	31213659	2SMR	Physcical measures	Height			586	Serous	CIMBA- Consortium of Investigators for the Modifiers of BRCA1/2		20978	892			HR	IVW MR	1.36	0.97	1.9	0.08			Non-evaluable
176	#2523	Qian	2019	Mendelian randomisation study of height and body mass index as modifiers of ovarian cancer risk in 22,588 BRCA1 and BRCA2 mutation carriers	31213659	2SMR	Physcical measures	Height			586	Non serous	CIMBA- Consortium of Investigators for the Modifiers of BRCA1/2		20978	421			HR	Multivariate MR	0.95	0.58	1.56	0.84			Non-evaluable
176	#2523	Qian	2019	Mendelian randomisation study of height and body mass index as modifiers of ovarian cancer risk in 22,588 BRCA1 and BRCA2 mutation carriers	31213659	2SMR	Physcical measures	Height			586	Non serous	CIMBA- Consortium of Investigators for the Modifiers of BRCA1/2		20978	421			HR	IVW MR	0.95	0.58	1.56	0.84			Non-evaluable
177	#2523	Qian	2019	Mendelian randomisation study of height and body mass index as modifiers of ovarian cancer risk in 22,588 BRCA1 and BRCA2 mutation carriers	31213659	2SMR	Physcical measures	Height			586	OC, Well or moderately differentiated	CIMBA- Consortium of Investigators for the Modifiers of BRCA1/2		20600	239			HR	Multivariate MR	1.63	0.86	3.09	0.14			Non-evaluable
177	#2523	Qian	2019	Mendelian randomisation study of height and body mass index as modifiers of ovarian cancer risk in 22,588 BRCA1 and BRCA2 mutation carriers	31213659	2SMR	Physcical measures	Height			586	OC, Well or moderately differentiated	CIMBA- Consortium of Investigators for the Modifiers of BRCA1/2		20600	239			HR	IVW MR	1.63	0.86	3.09	0.14			Non-evaluable
178	#2523	Qian	2019	Mendelian randomisation study of height and body mass index as modifiers of ovarian cancer risk in 22,588 BRCA1 and BRCA2 mutation carriers	31213659	2SMR	Physcical measures	Height			586	OC, Poorly/undifferentiated	CIMBA- Consortium of Investigators for the Modifiers of BRCA1/2		20600	696			HR	Multivariate MR	1.2	0.82	1.74	0.35			Non-evaluable
178	#2523	Qian	2019	Mendelian randomisation study of height and body mass index as modifiers of ovarian cancer risk in 22,588 BRCA1 and BRCA2 mutation carriers	31213659	2SMR	Physcical measures	Height			586	OC, Poorly/undifferentiated	CIMBA- Consortium of Investigators for the Modifiers of BRCA1/2		20600	696			HR	IVW MR	1.2	0.82	1.74	0.35			Non-evaluable
179	#2523	Qian	2019	Mendelian randomisation study of height and body mass index as modifiers of ovarian cancer risk in 22,588 BRCA1 and BRCA2 mutation carriers	31213659	2SMR	Physcical measures	Height			586	Ovarian cancer- all participants	CIMBA- Consortium of Investigators for the Modifiers of BRCA1/2		22588	2923			HR	IVW MR	1.02	0.83	1.26	0.83	Egger's test did not suggest likely pleiotropic effects		Insufficient
180	#2523	Qian	2019	Mendelian randomisation study of height and body mass index as modifiers of ovarian cancer risk in 22,588 BRCA1 and BRCA2 mutation carriers	31213659	2SMR	Physcical measures	Height			586	OC in BRCA1	CIMBA- Consortium of Investigators for the Modifiers of BRCA1/2		14676	2319			HR	IVW MR	1.02	0.81	1.28	0.89	Egger's test did not suggest likely pleiotropic effects		Insufficient
181	#2523	Qian	2019	Mendelian randomisation study of height and body mass index as modifiers of ovarian cancer risk in 22,588 BRCA1 and BRCA2 mutation carriers	31213659	2SMR	Physcical measures	Height			586	OC in BRCA2	CIMBA- Consortium of Investigators for the Modifiers of BRCA1/2		7912	604			HR	IVW MR	1.05	0.67	1.66	0.82	Egger's test did not suggest likely pleiotropic effects		Insufficient
182	#2523	Qian	2019	Mendelian randomisation study of height and body mass index as modifiers of ovarian cancer risk in 22,588 BRCA1 and BRCA2 mutation carriers	31213659	2SMR	Physcical measures	Height			586	Ovarian cancer- all participants	CIMBA- Consortium of Investigators for the Modifiers of BRCA1/2		7657	784			HR	TSR	1.2	0.86	1.69	0.29			Non-evaluable
182	#2523	Qian	2019	Mendelian randomisation study of height and body mass index as modifiers of ovarian cancer risk in 22,588 BRCA1 and BRCA2 mutation carriers	31213659	2SMR	Physcical measures	Height			586	Ovarian cancer- all participants	CIMBA- Consortium of Investigators for the Modifiers of BRCA1/2		7657	784			HR	Multivariate MR	1.2	0.86	1.69	0.29			Non-evaluable
183	#2523	Qian	2019	Mendelian randomisation study of height and body mass index as modifiers of ovarian cancer risk in 22,588 BRCA1 and BRCA2 mutation carriers	31213659	2SMR	Physcical measures	Height			586	OC in BRCA1	CIMBA- Consortium of Investigators for the Modifiers of BRCA1/2		4502	552			HR	TSR	1.4	0.94	2.1	0.1			Non-evaluable
183	#2523	Qian	2019	Mendelian randomisation study of height and body mass index as modifiers of ovarian cancer risk in 22,588 BRCA1 and BRCA2 mutation carriers	31213659	2SMR	Physcical measures	Height			586	OC in BRCA1	CIMBA- Consortium of Investigators for the Modifiers of BRCA1/2		4502	552			HR	Multivariate MR	1.4	0.94	2.1	0.1			Non-evaluable
184	#2523	Qian	2019	Mendelian randomisation study of height and body mass index as modifiers of ovarian cancer risk in 22,588 BRCA1 and BRCA2 mutation carriers	31213659	2SMR	Physcical measures	Height			586	OC in BRCA2	CIMBA- Consortium of Investigators for the Modifiers of BRCA1/2		3155	232			HR	TSR	0.93	0.49	1.74	0.81			Non-evaluable
184	#2523	Qian	2019	Mendelian randomisation study of height and body mass index as modifiers of ovarian cancer risk in 22,588 BRCA1 and BRCA2 mutation carriers	31213659	2SMR	Physcical measures	Height			586	OC in BRCA2	CIMBA- Consortium of Investigators for the Modifiers of BRCA1/2		3155	232			HR	Multivariate MR	0.93	0.49	1.74	0.81			Non-evaluable
185	#2601	Si	2021	Identifying causality, genetic correlation, priority and pathways of large-scale complex exposures of breast and ovarian cancers	34671129	2SMR	Physcical measures	Height	GIANT	253288	580	Ovarian cancer (OC)	OCAC/Phelan/2017	European	66450	25509	40941	SD	OR	IVW MR	1.04	0.99	1.09	0.104			Insufficient	Weighted median not significant
186	#2601	Si	2021	Identifying causality, genetic correlation, priority and pathways of large-scale complex exposures of breast and ovarian cancers	34671129	2SMR	Physcical measures	Height	GIANT	253288	580	High grade serous ovarian cancer (HGSOC)	OCAC/Phelan/2017	European	53978	13037	40941	SD	OR	IVW MR	1.02	0.96	1.08	0.495			Insufficient	Weighted median not significant
187	#2601	Si	2021	Identifying causality, genetic correlation, priority and pathways of large-scale complex exposures of breast and ovarian cancers	34671129	2SMR	Physcical measures	Height	GIANT	253288	580	Low grade serous ovarian cancer (LGSOC)	OCAC/Phelan/2017	European	41953	1012	40941	SD	OR	IVW MR	1.02	0.87	1.2	0.787			Insufficient	Weighted median not significant
188	#2601	Si	2021	Identifying causality, genetic correlation, priority and pathways of large-scale complex exposures of breast and ovarian cancers	34671129	2SMR	Physcical measures	Height	GIANT	253288	580	Invasive mucinous ovarian cancer (IMOC)	OCAC/Phelan/2017	European	42358	1417	40941	SD	OR	IVW MR	1.04	0.91	1.19	0.601			Insufficient	Weighted median not significant
189	#2601	Si	2021	Identifying causality, genetic correlation, priority and pathways of large-scale complex exposures of breast and ovarian cancers	34671129	2SMR	Physcical measures	Height	GIANT	253288	580	Clear cell	OCAC/Phelan/2017	European	42307	1366	40941	SD	OR	IVW MR	1.21	1.04	1.39	0.012			Suggestive	Weighted median not significant
190	#2601	Si	2021	Identifying causality, genetic correlation, priority and pathways of large-scale complex exposures of breast and ovarian cancers	34671129	2SMR	Physcical measures	Height	GIANT	253288	580	Endometroid	OCAC/Phelan/2017	European	43751	2810	40941	SD	OR	IVW MR	1.05	0.95	1.17	0.32			Insufficient	Weighted median not significant
191	#2512	Vithayathil	2021	Body size and composition and risk of site-specific cancers in the UK Biobank and large international consortia: A mendelian randomisation study	34324486	2SMR	Physcical measures	Height		253288	293	Ovarian cancer	UKB			1839	196986	SD	OR	IVW MR	1.21	1.05	1.4	0.008			Probable
191	#2512	Vithayathil	2021	Body size and composition and risk of site-specific cancers in the UK Biobank and large international consortia: A mendelian randomisation study	34324486	2SMR	Physcical measures	Height		253288	293	Ovarian cancer	UKB			1839	196986	SD	OR	Weighted median MR	1.17	0.94	1.45	0.169			Probable
191	#2512	Vithayathil	2021	Body size and composition and risk of site-specific cancers in the UK Biobank and large international consortia: A mendelian randomisation study	34324486	2SMR	Physcical measures	Height		253288	293	Ovarian cancer	UKB			1839	196986	SD	OR	MR-Egger	1.25	0.86	1.82	0.247	0.867		Probable
192	#2512	Vithayathil	2021	Body size and composition and risk of site-specific cancers in the UK Biobank and large international consortia: A mendelian randomisation study	34324486	2SMR	Physcical measures	Height			275	Ovarian cancer	OCAC/Phelan/2017	European		25509	40941	SD	OR	IVW MR	1.05	0.99	1.12	0.105			Non-evaluable
193	#2512	Vithayathil	2021	Body size and composition and risk of site-specific cancers in the UK Biobank and large international consortia: A mendelian randomisation study	34324486	2SMR	Physcical measures	Height			275	Ovarian cancer, mucinous	OCAC/Phelan/2017	European		2566	40941	SD	OR	IVW MR	0.94	0.82	1.08	0.363			Non-evaluable
194	#2512	Vithayathil	2021	Body size and composition and risk of site-specific cancers in the UK Biobank and large international consortia: A mendelian randomisation study	34324486	2SMR	Physcical measures	Height			275	Ovarian cancer, endometrioid	OCAC/Phelan/2017	European		2810	40941	SD	OR	IVW MR	1.04	0.92	1.18	0.531			Non-evaluable
195	#2512	Vithayathil	2021	Body size and composition and risk of site-specific cancers in the UK Biobank and large international consortia: A mendelian randomisation study	34324486	2SMR	Physcical measures	Height			275	Ovarian cancer serous	OCAC/Phelan/2017	European		14049	40941	SD	OR	IVW MR	1.04	0.96	1.11	0.343			Non-evaluable
196	#2512	Vithayathil	2021	Body size and composition and risk of site-specific cancers in the UK Biobank and large international consortia: A mendelian randomisation study	34324486	2SMR	Physcical measures	Height			275	Ovarian cancer clear cell	OCAC/Phelan/2017	European		1366	40941	SD	OR	IVW MR	1.37	1.14	1.64	0.001			Non-evaluable
197	#2503	Yarmolinsky	2019	Appraising the role of previously reported risk factors in epithelial ovarian cancer risk: A Mendelian randomization analysis	31390370	2SMR	Physcical measures	Height	GWAS, Wood, 2014		345	Invasive epithelial OC	OCAC/Phelan/2017	European	63347	22406	40941	SD	OR	IVW MR	1.02	0.96	1.08	0.47			Insufficient
197	#2503	Yarmolinsky	2019	Appraising the role of previously reported risk factors in epithelial ovarian cancer risk: A Mendelian randomization analysis	31390370	2SMR	Physcical measures	Height	GWAS, Wood, 2014		345	Invasive epithelial OC	OCAC/Phelan/2017	European	63347	22406	40941	SD	OR	Weighted median MR	1	0.92	1.1	0.92			Insufficient
197	#2503	Yarmolinsky	2019	Appraising the role of previously reported risk factors in epithelial ovarian cancer risk: A Mendelian randomization analysis	31390370	2SMR	Physcical measures	Height	GWAS, Wood, 2014		345	Invasive epithelial OC	OCAC/Phelan/2017	European	63347	22406	40941	SD	OR	MR-Egger	1.1	0.95	1.29	0.21			Insufficient
197	#2503	Yarmolinsky	2019	Appraising the role of previously reported risk factors in epithelial ovarian cancer risk: A Mendelian randomization analysis	31390370	2SMR	Physcical measures	Height	GWAS, Wood, 2014		345	Invasive epithelial OC	OCAC/Phelan/2017	European	63347	22406	40941	SD	OR	Weighted mode	0.99	0.84	1.18	0.92	0.29		Insufficient
198	#2503	Yarmolinsky	2019	Appraising the role of previously reported risk factors in epithelial ovarian cancer risk: A Mendelian randomization analysis	31390370	2SMR	Physcical measures	Height	GWAS, Wood, 2014		345	HGS	OCAC/Phelan/2017	European	53978	13037	40941	SD	OR	IVW MR	1	0.94	1.08	0.93			Insufficient
198	#2503	Yarmolinsky	2019	Appraising the role of previously reported risk factors in epithelial ovarian cancer risk: A Mendelian randomization analysis	31390370	2SMR	Physcical measures	Height	GWAS, Wood, 2014		345	HGS	OCAC/Phelan/2017	European	53978	13037	40941	SD	OR	Weighted median MR	0.93	0.84	1.03	0.17			Insufficient
198	#2503	Yarmolinsky	2019	Appraising the role of previously reported risk factors in epithelial ovarian cancer risk: A Mendelian randomization analysis	31390370	2SMR	Physcical measures	Height	GWAS, Wood, 2014		345	HGS	OCAC/Phelan/2017	European	53978	13037	40941	SD	OR	MR-Egger	1.11	0.92	1.35	0.26			Insufficient
198	#2503	Yarmolinsky	2019	Appraising the role of previously reported risk factors in epithelial ovarian cancer risk: A Mendelian randomization analysis	31390370	2SMR	Physcical measures	Height	GWAS, Wood, 2014		345	HGS	OCAC/Phelan/2017	European	53978	13037	40941	SD	OR	Weighted mode	0.91	0.74	1.14	0.42	0.24		Insufficient
199	#2503	Yarmolinsky	2019	Appraising the role of previously reported risk factors in epithelial ovarian cancer risk: A Mendelian randomization analysis	31390370	2SMR	Physcical measures	Height	GWAS, Wood, 2014		345	LGS	OCAC/Phelan/2017	European	41953	1012	40941	SD	OR	IVW MR	0.9	0.74	1.09	0.27			Insufficient
199	#2503	Yarmolinsky	2019	Appraising the role of previously reported risk factors in epithelial ovarian cancer risk: A Mendelian randomization analysis	31390370	2SMR	Physcical measures	Height	GWAS, Wood, 2014		345	LGS	OCAC/Phelan/2017	European	41953	1012	40941	SD	OR	Weighted median MR	0.87	0.64	1.17	0.35			Insufficient
199	#2503	Yarmolinsky	2019	Appraising the role of previously reported risk factors in epithelial ovarian cancer risk: A Mendelian randomization analysis	31390370	2SMR	Physcical measures	Height	GWAS, Wood, 2014		345	LGS	OCAC/Phelan/2017	European	41953	1012	40941	SD	OR	MR-Egger	1.06	0.63	1.79	0.83			Insufficient
199	#2503	Yarmolinsky	2019	Appraising the role of previously reported risk factors in epithelial ovarian cancer risk: A Mendelian randomization analysis	31390370	2SMR	Physcical measures	Height	GWAS, Wood, 2014		345	LGS	OCAC/Phelan/2017	European	41953	1012	40941	SD	OR	Weighted mode	0.74	0.4	1.37	0.33	0.5		Insufficient
200	#2503	Yarmolinsky	2019	Appraising the role of previously reported risk factors in epithelial ovarian cancer risk: A Mendelian randomization analysis	31390370	2SMR	Physcical measures	Height	GWAS, Wood, 2014		345	Mucinous	OCAC/Phelan/2017	European	42358	1417	40941	SD	OR	IVW MR	0.99	0.85	1.17	0.94			Insufficient
200	#2503	Yarmolinsky	2019	Appraising the role of previously reported risk factors in epithelial ovarian cancer risk: A Mendelian randomization analysis	31390370	2SMR	Physcical measures	Height	GWAS, Wood, 2014		345	Mucinous	OCAC/Phelan/2017	European	42358	1417	40941	SD	OR	Weighted median MR	1.03	0.81	1.31	0.79			Insufficient
200	#2503	Yarmolinsky	2019	Appraising the role of previously reported risk factors in epithelial ovarian cancer risk: A Mendelian randomization analysis	31390370	2SMR	Physcical measures	Height	GWAS, Wood, 2014		345	Mucinous	OCAC/Phelan/2017	European	42358	1417	40941	SD	OR	MR-Egger	1.1	0.71	1.69	0.67			Insufficient
200	#2503	Yarmolinsky	2019	Appraising the role of previously reported risk factors in epithelial ovarian cancer risk: A Mendelian randomization analysis	31390370	2SMR	Physcical measures	Height	GWAS, Wood, 2014		345	Mucinous	OCAC/Phelan/2017	European	42358	1417	40941	SD	OR	Weighted mode	1.12	0.69	1.83	0.65	0.63		Insufficient
201	#2503	Yarmolinsky	2019	Appraising the role of previously reported risk factors in epithelial ovarian cancer risk: A Mendelian randomization analysis	31390370	2SMR	Physcical measures	Height	GWAS, Wood, 2014		345	Endometroid	OCAC/Phelan/2017	European	43751	2810	40941	SD	OR	IVW MR	1.01	0.9	1.14	0.87			Insufficient
201	#2503	Yarmolinsky	2019	Appraising the role of previously reported risk factors in epithelial ovarian cancer risk: A Mendelian randomization analysis	31390370	2SMR	Physcical measures	Height	GWAS, Wood, 2014		345	Endometroid	OCAC/Phelan/2017	European	43751	2810	40941	SD	OR	Weighted median MR	1.01	0.83	1.22	0.95			Insufficient
201	#2503	Yarmolinsky	2019	Appraising the role of previously reported risk factors in epithelial ovarian cancer risk: A Mendelian randomization analysis	31390370	2SMR	Physcical measures	Height	GWAS, Wood, 2014		345	Endometroid	OCAC/Phelan/2017	European	43751	2810	40941	SD	OR	MR-Egger	0.88	0.64	1.22	0.45			Insufficient
201	#2503	Yarmolinsky	2019	Appraising the role of previously reported risk factors in epithelial ovarian cancer risk: A Mendelian randomization analysis	31390370	2SMR	Physcical measures	Height	GWAS, Wood, 2014		345	Endometroid	OCAC/Phelan/2017	European	43751	2810	40941	SD	OR	Weighted mode	1.01	0.66	1.55	0.96	0.38		Insufficient
202	#2503	Yarmolinsky	2019	Appraising the role of previously reported risk factors in epithelial ovarian cancer risk: A Mendelian randomization analysis	31390370	2SMR	Physcical measures	Height	GWAS, Wood, 2014		345	Clear cell	OCAC/Phelan/2017	European	42307	1366	40941	SD	OR	IVW MR	1.36	1.15	1.61	0.0003			Probable
202	#2503	Yarmolinsky	2019	Appraising the role of previously reported risk factors in epithelial ovarian cancer risk: A Mendelian randomization analysis	31390370	2SMR	Physcical measures	Height	GWAS, Wood, 2014		345	Clear cell	OCAC/Phelan/2017	European	42307	1366	40941	SD	OR	Weighted median MR	1.38	1.07	1.79	0.01			Probable
202	#2503	Yarmolinsky	2019	Appraising the role of previously reported risk factors in epithelial ovarian cancer risk: A Mendelian randomization analysis	31390370	2SMR	Physcical measures	Height	GWAS, Wood, 2014		345	Clear cell	OCAC/Phelan/2017	European	42307	1366	40941	SD	OR	MR-Egger	1.2	0.76	1.88	0.44			Probable
202	#2503	Yarmolinsky	2019	Appraising the role of previously reported risk factors in epithelial ovarian cancer risk: A Mendelian randomization analysis	31390370	2SMR	Physcical measures	Height	GWAS, Wood, 2014		345	Clear cell	OCAC/Phelan/2017	European	42307	1366	40941	SD	OR	Weighted mode	1.31	0.72	2.41	0.38	0.55		Probable
203	#2503	Yarmolinsky	2019	Appraising the role of previously reported risk factors in epithelial ovarian cancer risk: A Mendelian randomization analysis	31390370	2SMR	Physcical measures	Height	GWAS, Wood, 2014		345	Low malignant potential tumours.	OCAC/Phelan/2017	European	44044	3103	40941	SD	OR	IVW MR	1.09	0.97	1.22	0.15			Insufficient
203	#2503	Yarmolinsky	2019	Appraising the role of previously reported risk factors in epithelial ovarian cancer risk: A Mendelian randomization analysis	31390370	2SMR	Physcical measures	Height	GWAS, Wood, 2014		345	Low malignant potential tumours.	OCAC/Phelan/2017	European	44044	3103	40941	SD	OR	Weighted median MR	1.09	0.92	1.3	0.32			Insufficient
203	#2503	Yarmolinsky	2019	Appraising the role of previously reported risk factors in epithelial ovarian cancer risk: A Mendelian randomization analysis	31390370	2SMR	Physcical measures	Height	GWAS, Wood, 2014		345	Low malignant potential tumours.	OCAC/Phelan/2017	European	44044	3103	40941	SD	OR	MR-Egger	1.01	1	1.02	0.2			Insufficient
203	#2503	Yarmolinsky	2019	Appraising the role of previously reported risk factors in epithelial ovarian cancer risk: A Mendelian randomization analysis	31390370	2SMR	Physcical measures	Height	GWAS, Wood, 2014		345	Low malignant potential tumours.	OCAC/Phelan/2017	European	44044	3103	40941	SD	OR	Weighted mode	1.27	0.85	1.89	0.24	0.5		Insufficient
204	#2601	Si	2021	Identifying causality, genetic correlation, priority and pathways of large-scale complex exposures of breast and ovarian cancers	34671129	2SMR	Physcical measures	Waist circumference	GIANT	224459	51	Ovarian cancer (OC)	OCAC/Phelan/2017	European	66450	25509	40941	SD	OR	IVW MR	1.24	1.05	1.46	0.009			Robust
204	#2601	Si	2021	Identifying causality, genetic correlation, priority and pathways of large-scale complex exposures of breast and ovarian cancers	34671129	2SMR	Physcical measures	Waist circumference	GIANT	224459	51	Ovarian cancer (OC)	OCAC/Phelan/2017	European	66450	25509	40941	SD	OR	Weighted median MR	1.28	1.01	1.63	<0.05			Robust
205	#2601	Si	2021	Identifying causality, genetic correlation, priority and pathways of large-scale complex exposures of breast and ovarian cancers	34671129	2SMR	Physcical measures	Waist circumference	GIANT	224459	51	High grade serous ovarian cancer (HGSOC)	OCAC/Phelan/2017	European	53978	13037	40941	SD	OR	IVW MR	1.17	0.95	1.45	0.147			Insufficient	Weighted median not significant
206	#2601	Si	2021	Identifying causality, genetic correlation, priority and pathways of large-scale complex exposures of breast and ovarian cancers	34671129	2SMR	Physcical measures	Waist circumference	GIANT	224459	51	Low grade serous ovarian cancer (LGSOC)	OCAC/Phelan/2017	European	41953	1012	40941	SD	OR	IVW MR	1.2	0.67	2.16	0.54			Insufficient	Weighted median not significant
207	#2601	Si	2021	Identifying causality, genetic correlation, priority and pathways of large-scale complex exposures of breast and ovarian cancers	34671129	2SMR	Physcical measures	Waist circumference	GIANT	224459	51	Invasive mucinous ovarian cancer (IMOC)	OCAC/Phelan/2017	European	42358	1417	40941	SD	OR	IVW MR	1.69	1.06	2.69	0.028			Suggestive	Weighted median not significant
208	#2601	Si	2021	Identifying causality, genetic correlation, priority and pathways of large-scale complex exposures of breast and ovarian cancers	34671129	2SMR	Physcical measures	Waist circumference	GIANT	224459	51	Clear cell	OCAC/Phelan/2017	European	42307	1366	40941	SD	OR	IVW MR	1.05	0.65	1.69	0.834	# potential pleiotropy based on Egger intercept		Insufficient	Weighted median not significant
209	#2601	Si	2021	Identifying causality, genetic correlation, priority and pathways of large-scale complex exposures of breast and ovarian cancers	34671129	2SMR	Physcical measures	Waist circumference	GIANT	224459	51	Endometroid	OCAC/Phelan/2017	European	43751	2810	40941	SD	OR	IVW MR	1.62	1.1	2.38	0.015			Suggestive	Weighted median not significant
210	#2634	Went	2023	Risk factors for eight common cancers revealed from a phenome-wide Mendelian randomisation analysis of 378,142 cases and 485,715 controls	37066289	2SMR	Physcical measures	Waist circumference		462166	352	Low malignant potential serous	OCAC/Phelan/2017	European		1954	40941	SD	OR	IVW MR	1.97081	1.5043	2.58198	8.52512e-07			Non-evaluable
211	#2634	Went	2023	Risk factors for eight common cancers revealed from a phenome-wide Mendelian randomisation analysis of 378,142 cases and 485,715 controls	37066289	2SMR	Physcical measures	Waist circumference		462166	352	Serous and mucinous low malignant potential cases	OCAC/Phelan/2017	European		3103	40941	SD	OR	IVW MR	1.6871	1.35411	2.10197	3.12543e-06			Non-evaluable
212	#2601	Si	2021	Identifying causality, genetic correlation, priority and pathways of large-scale complex exposures of breast and ovarian cancers	34671129	2SMR	Physcical measures	Hip circumference (HC)	GIANT	224459	49	Ovarian cancer (OC)	OCAC/Phelan/2017	European	66450	25509	40941	SD	OR	IVW MR	1.24	1.07	1.44	0.004			Suggestive	Weighted median not significant
213	#2601	Si	2021	Identifying causality, genetic correlation, priority and pathways of large-scale complex exposures of breast and ovarian cancers	34671129	2SMR	Physcical measures	Hip circumference (HC)	GIANT	224459	49	High grade serous ovarian cancer (HGSOC)	OCAC/Phelan/2017	European	53978	13037	40941	SD	OR	IVW MR	1.14	0.94	1.39	0.173			Insufficient	Weighted median not significant
214	#2601	Si	2021	Identifying causality, genetic correlation, priority and pathways of large-scale complex exposures of breast and ovarian cancers	34671129	2SMR	Physcical measures	Hip circumference (HC)	GIANT	224459	49	Low grade serous ovarian cancer (LGSOC)	OCAC/Phelan/2017	European	41953	1012	40941	SD	OR	IVW MR	1.69	0.97	2.93	0.062			Insufficient	Weighted median not significant
215	#2601	Si	2021	Identifying causality, genetic correlation, priority and pathways of large-scale complex exposures of breast and ovarian cancers	34671129	2SMR	Physcical measures	Hip circumference (HC)	GIANT	224459	49	Invasive mucinous ovarian cancer (IMOC)	OCAC/Phelan/2017	European	42358	1417	40941	SD	OR	IVW MR	1.96	1.26	3.06	0.003			Suggestive	Weighted median not significant
216	#2601	Si	2021	Identifying causality, genetic correlation, priority and pathways of large-scale complex exposures of breast and ovarian cancers	34671129	2SMR	Physcical measures	Hip circumference (HC)	GIANT	224459	49	Clear cell	OCAC/Phelan/2017	European	42307	1366	40941	SD	OR	IVW MR	1.15	0.7	1.89	0.585			Insufficient	Weighted median not significant
217	#2601	Si	2021	Identifying causality, genetic correlation, priority and pathways of large-scale complex exposures of breast and ovarian cancers	34671129	2SMR	Physcical measures	Hip circumference (HC)	GIANT	224459	49	Endometroid	OCAC/Phelan/2017	European	43751	2810	40941	SD	OR	IVW MR	1.69	1.2	2.38	0.003			Robust
217	#2601	Si	2021	Identifying causality, genetic correlation, priority and pathways of large-scale complex exposures of breast and ovarian cancers	34671129	2SMR	Physcical measures	Hip circumference (HC)	GIANT	224459	49	Endometroid	OCAC/Phelan/2017	European	43751	2810	40941	SD	OR	Weighted median MR	1.87	1.14	3.06	<0.05			Robust
218	#2698	Loh	2022	Obesity, Fat Distribution and Risk of Cancer in Women and Men: A Mendelian Randomisation Study	36558416	2SMR	Physcical measures	Waist to hip ratio	GWAS, Pulit et al. 2019 (PMID: 30239722); GCST009003	379501	309	OC	OCAC/Phelan/2017	European	66450	25 509	40 941		OR	IVW MR	0.997	0.917	1.084	0.94			Insufficient
218	#2698	Loh	2022	Obesity, Fat Distribution and Risk of Cancer in Women and Men: A Mendelian Randomisation Study	36558416	2SMR	Physcical measures	Waist to hip ratio	GWAS, Pulit et al. 2019 (PMID: 30239722); GCST009003	379501	309	OC	OCAC/Phelan/2017	European	66450	25 509	40 941		OR	Weighted median MR	0.979	0.879	1.09	0.699			Insufficient
218	#2698	Loh	2022	Obesity, Fat Distribution and Risk of Cancer in Women and Men: A Mendelian Randomisation Study	36558416	2SMR	Physcical measures	Waist to hip ratio	GWAS, Pulit et al. 2019 (PMID: 30239722); GCST009003	379501	309	OC	OCAC/Phelan/2017	European	66450	25 509	40 941		OR	MR-Egger	0.942	0.78	1.138	0.54			Insufficient
218	#2698	Loh	2022	Obesity, Fat Distribution and Risk of Cancer in Women and Men: A Mendelian Randomisation Study	36558416	2SMR	Physcical measures	Waist to hip ratio	GWAS, Pulit et al. 2019 (PMID: 30239722); GCST009003	379501	309	OC	OCAC/Phelan/2017	European	66450	25 509	40 941		OR	MR-PRESSO	0.981	0.907	1.061	0.63		<1E-4	Insufficient
219	#2601	Si	2021	Identifying causality, genetic correlation, priority and pathways of large-scale complex exposures of breast and ovarian cancers	34671129	2SMR	Physcical measures	Waist to hip ratio	GIANT	224459	30	Ovarian cancer (OC)	OCAC/Phelan/2017	European	66450	25509	40941	SD	OR	IVW MR	1.01	0.78	1.31	0.926			Insufficient	Weighted median not significant
220	#2601	Si	2021	Identifying causality, genetic correlation, priority and pathways of large-scale complex exposures of breast and ovarian cancers	34671129	2SMR	Physcical measures	Waist to hip ratio	GIANT	224459	30	High grade serous ovarian cancer (HGSOC)	OCAC/Phelan/2017	European	53978	13037	40941	SD	OR	IVW MR	1.16	0.82	1.63	0.397			Insufficient	Weighted median not significant
221	#2601	Si	2021	Identifying causality, genetic correlation, priority and pathways of large-scale complex exposures of breast and ovarian cancers	34671129	2SMR	Physcical measures	Waist to hip ratio	GIANT	224459	30	Low grade serous ovarian cancer (LGSOC)	OCAC/Phelan/2017	European	41953	1012	40941	SD	OR	IVW MR	0.68	0.32	1.48	0.336			Insufficient	Weighted median not significant
222	#2601	Si	2021	Identifying causality, genetic correlation, priority and pathways of large-scale complex exposures of breast and ovarian cancers	34671129	2SMR	Physcical measures	Waist to hip ratio	GIANT	224459	30	Invasive mucinous ovarian cancer (IMOC)	OCAC/Phelan/2017	European	42358	1417	40941	SD	OR	IVW MR	0.85	0.43	1.7	0.647			Insufficient	Weighted median not significant
223	#2601	Si	2021	Identifying causality, genetic correlation, priority and pathways of large-scale complex exposures of breast and ovarian cancers	34671129	2SMR	Physcical measures	Waist to hip ratio	GIANT	224459	30	Clear cell	OCAC/Phelan/2017	European	42307	1366	40941	SD	OR	IVW MR	0.83	0.41	1.67	0.599			Insufficient	Weighted median not significant
224	#2601	Si	2021	Identifying causality, genetic correlation, priority and pathways of large-scale complex exposures of breast and ovarian cancers	34671129	2SMR	Physcical measures	Waist to hip ratio	GIANT	224459	30	Endometroid	OCAC/Phelan/2017	European	43751	2810	40941	SD	OR	IVW MR	0.82	0.46	1.44	0.488			Insufficient	Weighted median not significant
225	#2575	Gao	2016	Mendelian randomization study of adiposity-related traits and risk of breast, ovarian, prostate, lung and colorectal cancer	27427428	2SMR	Physcical measures	Waist to hip ratio	GWAS Heid 2010	77167	14	OC	FOCI-OCAC (Followup of Ovarian Cancer Genetic Association and Interaction Studies of the Ovarian Cancer Association Consortium	European		4369	9123	SD	OR	IVW MR	1.19	0.73	1.94	0.5			Insufficient
225	#2575	Gao	2016	Mendelian randomization study of adiposity-related traits and risk of breast, ovarian, prostate, lung and colorectal cancer	27427428	2SMR	Physcical measures	Waist to hip ratio	GWAS Heid 2010	77167	14	OC	FOCI-OCAC (Followup of Ovarian Cancer Genetic Association and Interaction Studies of the Ovarian Cancer Association Consortium	European		4369	9123	SD	OR	MR-Egger	3.6693	2.35	4.99	0.32			Insufficient
226	#2575	Gao	2016	Mendelian randomization study of adiposity-related traits and risk of breast, ovarian, prostate, lung and colorectal cancer	27427428	2SMR	Physcical measures	Waist to hip ratio	GWAS Heid 2010	77167	14	Clear cell	FOCI-OCAC (Followup of Ovarian Cancer Genetic Association and Interaction Studies of the Ovarian Cancer Association Consortium	European		356	9123	SD	OR	IVW MR	1.31	0.32	5.3	0.71			Insufficient
226	#2575	Gao	2016	Mendelian randomization study of adiposity-related traits and risk of breast, ovarian, prostate, lung and colorectal cancer	27427428	2SMR	Physcical measures	Waist to hip ratio	GWAS Heid 2010	77167	14	Clear cell	FOCI-OCAC (Followup of Ovarian Cancer Genetic Association and Interaction Studies of the Ovarian Cancer Association Consortium	European		356	9123	SD	OR	MR-Egger	3.00417			0.77			Insufficient
227	#2575	Gao	2016	Mendelian randomization study of adiposity-related traits and risk of breast, ovarian, prostate, lung and colorectal cancer	27427428	2SMR	Physcical measures	Waist to hip ratio	GWAS Heid 2010	77167	14	Endometroid	FOCI-OCAC (Followup of Ovarian Cancer Genetic Association and Interaction Studies of the Ovarian Cancer Association Consortium	European		715	9123	SD	OR	IVW MR	1.03	0.38	2.84	0.95			Insufficient
227	#2575	Gao	2016	Mendelian randomization study of adiposity-related traits and risk of breast, ovarian, prostate, lung and colorectal cancer	27427428	2SMR	Physcical measures	Waist to hip ratio	GWAS Heid 2010	77167	14	Endometroid	FOCI-OCAC (Followup of Ovarian Cancer Genetic Association and Interaction Studies of the Ovarian Cancer Association Consortium	European		715	9123	SD	OR	MR-Egger	16.6099			0.3			Insufficient
228	#2575	Gao	2016	Mendelian randomization study of adiposity-related traits and risk of breast, ovarian, prostate, lung and colorectal cancer	27427428	2SMR	Physcical measures	Waist to hip ratio	GWAS Heid 2010	77167	14	Serous OC	FOCI-OCAC (Followup of Ovarian Cancer Genetic Association and Interaction Studies of the Ovarian Cancer Association Consortium	European		2556	9123	SD	OR	IVW MR	1.34	0.73	2.46	0.34			Insufficient
228	#2575	Gao	2016	Mendelian randomization study of adiposity-related traits and risk of breast, ovarian, prostate, lung and colorectal cancer	27427428	2SMR	Physcical measures	Waist to hip ratio	GWAS Heid 2010	77167	14	Serous OC	FOCI-OCAC (Followup of Ovarian Cancer Genetic Association and Interaction Studies of the Ovarian Cancer Association Consortium	European		2556	9123	SD	OR	MR-Egger	1.41907			0.83			Insufficient
229	#2742	Martin	2022	Disease consequences of higher adiposity uncoupled from its adverse metabolic effects using Mendelian randomisation	35074047	2SMR	Physcical measures	Body fat percentage	UKB/Ji/2019	442278	696	Ovarian cancer	FinnGen	European		604	99757	SD	OR	IVW MR	0.86	0.55	1.33	0.485			Insufficient
229	#2742	Martin	2022	Disease consequences of higher adiposity uncoupled from its adverse metabolic effects using Mendelian randomisation	35074047	2SMR	Physcical measures	Body fat percentage	UKB/Ji/2019	442278	696	Ovarian cancer	FinnGen	European		604	99757	SD	OR	Weighted median MR	0.91	0.44	1.85	0.789			Insufficient
229	#2742	Martin	2022	Disease consequences of higher adiposity uncoupled from its adverse metabolic effects using Mendelian randomisation	35074047	2SMR	Physcical measures	Body fat percentage	UKB/Ji/2019	442278	696	Ovarian cancer	FinnGen	European		604	99757	SD	OR	MR-Egger	0.73	0.18	2.99	0.664	0.819		Insufficient
229	#2742	Martin	2022	Disease consequences of higher adiposity uncoupled from its adverse metabolic effects using Mendelian randomisation	35074047	2SMR	Physcical measures	Body fat percentage	UKB/Ji/2019	442278	696	Ovarian cancer	FinnGen	European		604	99757	SD	OR	Multivariate MR	0.97	0.48	1.96	0.939			Insufficient
230	#2742	Martin	2022	Disease consequences of higher adiposity uncoupled from its adverse metabolic effects using Mendelian randomisation	35074047	2SMR	Physcical measures	Body fat percentage	UKB/Ji/2019		696	OC,meta-analysis	FinnGen+OCAC	European				SD	OR	IVW MR	1.16	0.69	1.93	0.579			Non-evaluable
231	#2742	Martin	2022	Disease consequences of higher adiposity uncoupled from its adverse metabolic effects using Mendelian randomisation	35074047	2SMR	Physcical measures	Body fat percentage	UKB/Ji/2019		696	Clear cell	OCAC/Phelan/2017	European		1366	40941	SD	OR	IVW MR	0.95	0.71	1.26	0.708			Insufficient
231	#2742	Martin	2022	Disease consequences of higher adiposity uncoupled from its adverse metabolic effects using Mendelian randomisation	35074047	2SMR	Physcical measures	Body fat percentage	UKB/Ji/2019		696	Clear cell	OCAC/Phelan/2017	European		1366	40941	SD	OR	Weighted median MR	0.95	0.62	1.46	0.81			Insufficient
231	#2742	Martin	2022	Disease consequences of higher adiposity uncoupled from its adverse metabolic effects using Mendelian randomisation	35074047	2SMR	Physcical measures	Body fat percentage	UKB/Ji/2019		696	Clear cell	OCAC/Phelan/2017	European		1366	40941	SD	OR	MR-Egger	1.83	0.72	4.63	0.204	0.141		Insufficient
231	#2742	Martin	2022	Disease consequences of higher adiposity uncoupled from its adverse metabolic effects using Mendelian randomisation	35074047	2SMR	Physcical measures	Body fat percentage	UKB/Ji/2019		696	Clear cell	OCAC/Phelan/2017	European		1366	40941	SD	OR	Multivariate MR	0.94	0.62	1.44	0.781			Insufficient
232	#2742	Martin	2022	Disease consequences of higher adiposity uncoupled from its adverse metabolic effects using Mendelian randomisation	35074047	2SMR	Physcical measures	Body fat percentage	UKB/Ji/2019		696	Endometroid	OCAC/Phelan/2017	European		2810	40941	SD	OR	IVW MR	1.21	0.97	1.51	0.087			Insufficient
232	#2742	Martin	2022	Disease consequences of higher adiposity uncoupled from its adverse metabolic effects using Mendelian randomisation	35074047	2SMR	Physcical measures	Body fat percentage	UKB/Ji/2019		696	Endometroid	OCAC/Phelan/2017	European		2810	40941	SD	OR	Weighted median MR	1.29	0.91	1.83	0.154			Insufficient
232	#2742	Martin	2022	Disease consequences of higher adiposity uncoupled from its adverse metabolic effects using Mendelian randomisation	35074047	2SMR	Physcical measures	Body fat percentage	UKB/Ji/2019		696	Endometroid	OCAC/Phelan/2017	European		2810	40941	SD	OR	MR-Egger	1.6	0.79	3.27	0.195	0.419		Insufficient
232	#2742	Martin	2022	Disease consequences of higher adiposity uncoupled from its adverse metabolic effects using Mendelian randomisation	35074047	2SMR	Physcical measures	Body fat percentage	UKB/Ji/2019		696	Endometroid	OCAC/Phelan/2017	European		2810	40941	SD	OR	Multivariate MR	1.32	0.93	1.87	0.125			Insufficient
233	#2742	Martin	2022	Disease consequences of higher adiposity uncoupled from its adverse metabolic effects using Mendelian randomisation	35074047	2SMR	Physcical measures	Body fat percentage	UKB/Ji/2019		696	Epithelial OC	OCAC and CIMBA meta/Phelan/2017	European		29396	68502	SD	OR	IVW MR	1.45	1.18	1.79	0.0004			Probable
233	#2742	Martin	2022	Disease consequences of higher adiposity uncoupled from its adverse metabolic effects using Mendelian randomisation	35074047	2SMR	Physcical measures	Body fat percentage	UKB/Ji/2019		696	Epithelial OC	OCAC and CIMBA meta/Phelan/2017	European		29396	68502	SD	OR	Weighted median MR	1.41	1.02	1.93	0.036			Probable
233	#2742	Martin	2022	Disease consequences of higher adiposity uncoupled from its adverse metabolic effects using Mendelian randomisation	35074047	2SMR	Physcical measures	Body fat percentage	UKB/Ji/2019		696	Epithelial OC	OCAC and CIMBA meta/Phelan/2017	European		29396	68502	SD	OR	MR-Egger	1.26	0.64	2.47	0.506	0.659		Probable
233	#2742	Martin	2022	Disease consequences of higher adiposity uncoupled from its adverse metabolic effects using Mendelian randomisation	35074047	2SMR	Physcical measures	Body fat percentage	UKB/Ji/2019		696	Epithelial OC	OCAC and CIMBA meta/Phelan/2017	European		29396	68502	SD	OR	Multivariate MR	1.34	0.96	1.87	0.082			Probable
234	#2742	Martin	2022	Disease consequences of higher adiposity uncoupled from its adverse metabolic effects using Mendelian randomisation	35074047	2SMR	Physcical measures	Body fat percentage	UKB/Ji/2019		696	High grade serous	OCAC/Phelan/2017	European		13037	40941	SD	OR	IVW MR	1.13	0.98	1.32	0.1			Insufficient
234	#2742	Martin	2022	Disease consequences of higher adiposity uncoupled from its adverse metabolic effects using Mendelian randomisation	35074047	2SMR	Physcical measures	Body fat percentage	UKB/Ji/2019		696	High grade serous	OCAC/Phelan/2017	European		13037	40941	SD	OR	Weighted median MR	1.23	0.97	1.57	0.082			Insufficient
234	#2742	Martin	2022	Disease consequences of higher adiposity uncoupled from its adverse metabolic effects using Mendelian randomisation	35074047	2SMR	Physcical measures	Body fat percentage	UKB/Ji/2019		696	High grade serous	OCAC/Phelan/2017	European		13037	40941	SD	OR	MR-Egger	0.97	0.6	1.58	0.905	0.509		Insufficient
234	#2742	Martin	2022	Disease consequences of higher adiposity uncoupled from its adverse metabolic effects using Mendelian randomisation	35074047	2SMR	Physcical measures	Body fat percentage	UKB/Ji/2019		696	High grade serous	OCAC/Phelan/2017	European		13037	40941	SD	OR	Multivariate MR	1.24	0.97	1.57	0.082			Insufficient
235	#2742	Martin	2022	Disease consequences of higher adiposity uncoupled from its adverse metabolic effects using Mendelian randomisation	35074047	2SMR	Physcical measures	Body fat percentage	UKB/Ji/2019		696	Invasive Epithelial OC	OCAC/Phelan/2017	European		22406	40941	SD	OR	IVW MR	1.2	1.07	1.33	0.001			Robust
235	#2742	Martin	2022	Disease consequences of higher adiposity uncoupled from its adverse metabolic effects using Mendelian randomisation	35074047	2SMR	Physcical measures	Body fat percentage	UKB/Ji/2019		696	Invasive Epithelial OC	OCAC/Phelan/2017	European		22406	40941	SD	OR	Weighted median MR	1.24	1.07	1.44	0.005			Robust
235	#2742	Martin	2022	Disease consequences of higher adiposity uncoupled from its adverse metabolic effects using Mendelian randomisation	35074047	2SMR	Physcical measures	Body fat percentage	UKB/Ji/2019		696	Invasive Epithelial OC	OCAC/Phelan/2017	European		22406	40941	SD	OR	MR-Egger	1.44	1.02	2.05	0.041	0.271		Robust
235	#2742	Martin	2022	Disease consequences of higher adiposity uncoupled from its adverse metabolic effects using Mendelian randomisation	35074047	2SMR	Physcical measures	Body fat percentage	UKB/Ji/2019		696	Invasive Epithelial OC	OCAC/Phelan/2017	European		22406	40941	SD	OR	Multivariate MR	1.23	1.06	1.44	0.007			Robust
236	#2742	Martin	2022	Disease consequences of higher adiposity uncoupled from its adverse metabolic effects using Mendelian randomisation	35074047	2SMR	Physcical measures	Body fat percentage	UKB/Ji/2019		696	Low grade OC	OCAC/Phelan/2017	European		1012	40941	SD	OR	IVW MR	1.1	0.77	1.57	0.593			Insufficient
236	#2742	Martin	2022	Disease consequences of higher adiposity uncoupled from its adverse metabolic effects using Mendelian randomisation	35074047	2SMR	Physcical measures	Body fat percentage	UKB/Ji/2019		696	Low grade OC	OCAC/Phelan/2017	European		1012	40941	SD	OR	Weighted median MR	0.98	0.57	1.68	0.928			Insufficient
236	#2742	Martin	2022	Disease consequences of higher adiposity uncoupled from its adverse metabolic effects using Mendelian randomisation	35074047	2SMR	Physcical measures	Body fat percentage	UKB/Ji/2019		696	Low grade OC	OCAC/Phelan/2017	European		1012	40941	SD	OR	MR-Egger	1.12	0.35	3.58	0.844	0.972		Insufficient
236	#2742	Martin	2022	Disease consequences of higher adiposity uncoupled from its adverse metabolic effects using Mendelian randomisation	35074047	2SMR	Physcical measures	Body fat percentage	UKB/Ji/2019		696	Low grade OC	OCAC/Phelan/2017	European		1012	40941	SD	OR	Multivariate MR	0.97	0.56	1.69	0.927			Insufficient
237	#2742	Martin	2022	Disease consequences of higher adiposity uncoupled from its adverse metabolic effects using Mendelian randomisation	35074047	2SMR	Physcical measures	Body fat percentage	UKB/Ji/2019		696	mucious ovarian carcinoma	OCAC/Phelan/2017	European		1417	40941	SD	OR	IVW MR	1.5	1.21	1.87	0.0002			Robust
237	#2742	Martin	2022	Disease consequences of higher adiposity uncoupled from its adverse metabolic effects using Mendelian randomisation	35074047	2SMR	Physcical measures	Body fat percentage	UKB/Ji/2019		696	mucious ovarian carcinoma	OCAC/Phelan/2017	European		1417	40941	SD	OR	Weighted median MR	1.54	1.09	2.17	0.013			Robust
237	#2742	Martin	2022	Disease consequences of higher adiposity uncoupled from its adverse metabolic effects using Mendelian randomisation	35074047	2SMR	Physcical measures	Body fat percentage	UKB/Ji/2019		696	mucious ovarian carcinoma	OCAC/Phelan/2017	European		1417	40941	SD	OR	MR-Egger	2.09	1.03	4.25	0.041	0.335		Robust
237	#2742	Martin	2022	Disease consequences of higher adiposity uncoupled from its adverse metabolic effects using Mendelian randomisation	35074047	2SMR	Physcical measures	Body fat percentage	UKB/Ji/2019		696	mucious ovarian carcinoma	OCAC/Phelan/2017	European		1417	40941	SD	OR	Multivariate MR	1.53	1.08	2.17	0.017			Robust
238	#2742	Martin	2022	Disease consequences of higher adiposity uncoupled from its adverse metabolic effects using Mendelian randomisation	35074047	2SMR	Physcical measures	Body fat percentage	UKB/Ji/2019		696	Serous invasive	OCAC/Phelan/2017	European		14049	40941	SD	OR	IVW MR	1.18	1.04	1.34	0.009			Probable
238	#2742	Martin	2022	Disease consequences of higher adiposity uncoupled from its adverse metabolic effects using Mendelian randomisation	35074047	2SMR	Physcical measures	Body fat percentage	UKB/Ji/2019		696	Serous invasive	OCAC/Phelan/2017	European		14049	40941	SD	OR	Weighted median MR	1.14	0.94	1.38	0.191			Probable
238	#2742	Martin	2022	Disease consequences of higher adiposity uncoupled from its adverse metabolic effects using Mendelian randomisation	35074047	2SMR	Physcical measures	Body fat percentage	UKB/Ji/2019		696	Serous invasive	OCAC/Phelan/2017	European		14049	40941	SD	OR	MR-Egger	1.2	0.8	1.79	0.379	0.942		Probable
238	#2742	Martin	2022	Disease consequences of higher adiposity uncoupled from its adverse metabolic effects using Mendelian randomisation	35074047	2SMR	Physcical measures	Body fat percentage	UKB/Ji/2019		696	Serous invasive	OCAC/Phelan/2017	European		14049	40941	SD	OR	Multivariate MR	1.14	0.95	1.37	0.166			Probable
239	#2742	Martin	2022	Disease consequences of higher adiposity uncoupled from its adverse metabolic effects using Mendelian randomisation	35074047	2SMR	Physcical measures	Body fat percentage	UKB/Ji/2019		696	Serous low grade borderline	OCAC/Phelan/2017	European		1954	40941	SD	OR	IVW MR	1.28	1.03	1.6	0.028			Probable
239	#2742	Martin	2022	Disease consequences of higher adiposity uncoupled from its adverse metabolic effects using Mendelian randomisation	35074047	2SMR	Physcical measures	Body fat percentage	UKB/Ji/2019		696	Serous low grade borderline	OCAC/Phelan/2017	European		1954	40941	SD	OR	Weighted median MR	1.45	1.05	1.99	0.022			Probable
239	#2742	Martin	2022	Disease consequences of higher adiposity uncoupled from its adverse metabolic effects using Mendelian randomisation	35074047	2SMR	Physcical measures	Body fat percentage	UKB/Ji/2019		696	Serous low grade borderline	OCAC/Phelan/2017	European		1954	40941	SD	OR	MR-Egger	1.41	0.68	2.89	0.355	0.794		Probable
239	#2742	Martin	2022	Disease consequences of higher adiposity uncoupled from its adverse metabolic effects using Mendelian randomisation	35074047	2SMR	Physcical measures	Body fat percentage	UKB/Ji/2019		696	Serous low grade borderline	OCAC/Phelan/2017	European		1954	40941	SD	OR	Multivariate MR	1.48	1.05	2.08	0.025			Probable
240	#2742	Martin	2022	Disease consequences of higher adiposity uncoupled from its adverse metabolic effects using Mendelian randomisation	35074047	2SMR	Physcical measures	Body fat percentage	UKB/Ji/2019		696	Ovarian cancer	UKB	European		1381	243421	SD	OR	IVW MR	1.06	0.8	1.41	0.687			Non-evaluable
241	#2601	Si	2021	Identifying causality, genetic correlation, priority and pathways of large-scale complex exposures of breast and ovarian cancers	34671129	2SMR	Physcical measures	Body fat percentage	MRC-IEU	454633	619	Ovarian cancer (OC)	OCAC/Phelan/2017	European	66450	25509	40941	SD	OR	IVW MR	1.18	1.06	1.31	0.002			Robust
241	#2601	Si	2021	Identifying causality, genetic correlation, priority and pathways of large-scale complex exposures of breast and ovarian cancers	34671129	2SMR	Physcical measures	Body fat percentage	MRC-IEU	454633	619	Ovarian cancer (OC)	OCAC/Phelan/2017	European	66450	25509	40941	SD	OR	Weighted median MR	1.25	1.07	1.46	<0.05			Robust
242	#2601	Si	2021	Identifying causality, genetic correlation, priority and pathways of large-scale complex exposures of breast and ovarian cancers	34671129	2SMR	Physcical measures	Body fat percentage	MRC-IEU	454633	619	High grade serous ovarian cancer (HGSOC)	OCAC/Phelan/2017	European	53978	13037	40941	SD	OR	IVW MR	1.19	1.05	1.35	0.008			Robust
242	#2601	Si	2021	Identifying causality, genetic correlation, priority and pathways of large-scale complex exposures of breast and ovarian cancers	34671129	2SMR	Physcical measures	Body fat percentage	MRC-IEU	454633	619	High grade serous ovarian cancer (HGSOC)	OCAC/Phelan/2017	European	53978	13037	40941	SD	OR	Weighted median MR	1.21	1	1.46	<0.05			Robust
243	#2601	Si	2021	Identifying causality, genetic correlation, priority and pathways of large-scale complex exposures of breast and ovarian cancers	34671129	2SMR	Physcical measures	Body fat percentage	MRC-IEU	454633	619	Low grade serous ovarian cancer (LGSOC)	OCAC/Phelan/2017	European	41953	1012	40941	SD	OR	IVW MR	1.1	0.76	1.59	0.622			Insufficient	Weighted median not significant
244	#2601	Si	2021	Identifying causality, genetic correlation, priority and pathways of large-scale complex exposures of breast and ovarian cancers	34671129	2SMR	Physcical measures	Body fat percentage	MRC-IEU	454633	619	Invasive mucinous ovarian cancer (IMOC)	OCAC/Phelan/2017	European	42358	1417	40941	SD	OR	IVW MR	1.34	0.98	1.82	0.064	# potential pleiotropy based on Egger intercept		Insufficient	Weighted median significant increasing
245	#2601	Si	2021	Identifying causality, genetic correlation, priority and pathways of large-scale complex exposures of breast and ovarian cancers	34671129	2SMR	Physcical measures	Body fat percentage	MRC-IEU	454633	619	Clear cell	OCAC/Phelan/2017	European	42307	1366	40941	SD	OR	IVW MR	0.81	0.6	1.1	0.181			Insufficient	Weighted median not significant
246	#2601	Si	2021	Identifying causality, genetic correlation, priority and pathways of large-scale complex exposures of breast and ovarian cancers	34671129	2SMR	Physcical measures	Body fat percentage	MRC-IEU	454633	619	Endometroid	OCAC/Phelan/2017	European	43751	2810	40941	SD	OR	IVW MR	1.25	1	1.56	0.053			Suggestive	Weighted median significant increasing
247	#2601	Si	2021	Identifying causality, genetic correlation, priority and pathways of large-scale complex exposures of breast and ovarian cancers	34671129	2SMR	Physcical measures	Whole body fat mass	MRC-IEU	454137	682	Ovarian cancer (OC)	OCAC/Phelan/2017	European	66450	25509	40941	SD	OR	IVW MR	1.14	1.06	1.24	<.001			Robust
247	#2601	Si	2021	Identifying causality, genetic correlation, priority and pathways of large-scale complex exposures of breast and ovarian cancers	34671129	2SMR	Physcical measures	Whole body fat mass	MRC-IEU	454137	682	Ovarian cancer (OC)	OCAC/Phelan/2017	European	66450	25509	40941	SD	OR	Weighted median MR	1.2	1.06	1.35	<0.05			Robust
248	#2601	Si	2021	Identifying causality, genetic correlation, priority and pathways of large-scale complex exposures of breast and ovarian cancers	34671129	2SMR	Physcical measures	Whole body fat mass	MRC-IEU	454137	682	High grade serous ovarian cancer (HGSOC)	OCAC/Phelan/2017	European	53978	13037	40941	SD	OR	IVW MR	1.13	1.03	1.24	0.011			Robust
248	#2601	Si	2021	Identifying causality, genetic correlation, priority and pathways of large-scale complex exposures of breast and ovarian cancers	34671129	2SMR	Physcical measures	Whole body fat mass	MRC-IEU	454137	682	High grade serous ovarian cancer (HGSOC)	OCAC/Phelan/2017	European	53978	13037	40941	SD	OR	Weighted median MR	1.18	1.02	1.36	<0.05			Robust
249	#2601	Si	2021	Identifying causality, genetic correlation, priority and pathways of large-scale complex exposures of breast and ovarian cancers	34671129	2SMR	Physcical measures	Whole body fat mass	MRC-IEU	454137	682	Low grade serous ovarian cancer (LGSOC)	OCAC/Phelan/2017	European	41953	1012	40941	SD	OR	IVW MR	1.04	0.79	1.37	0.783			Insufficient	Weighted median not significant
250	#2601	Si	2021	Identifying causality, genetic correlation, priority and pathways of large-scale complex exposures of breast and ovarian cancers	34671129	2SMR	Physcical measures	Whole body fat mass	MRC-IEU	454137	682	Invasive mucinous ovarian cancer (IMOC)	OCAC/Phelan/2017	European	42358	1417	40941	SD	OR	IVW MR	1.31	1.06	1.63	0.014			Robust
250	#2601	Si	2021	Identifying causality, genetic correlation, priority and pathways of large-scale complex exposures of breast and ovarian cancers	34671129	2SMR	Physcical measures	Whole body fat mass	MRC-IEU	454137	682	Invasive mucinous ovarian cancer (IMOC)	OCAC/Phelan/2017	European	42358	1417	40941	SD	OR	Weighted median MR	1.53	1.06	2.2	<0.05			Robust
251	#2601	Si	2021	Identifying causality, genetic correlation, priority and pathways of large-scale complex exposures of breast and ovarian cancers	34671129	2SMR	Physcical measures	Whole body fat mass	MRC-IEU	454137	682	Clear cell	OCAC/Phelan/2017	European	42307	1366	40941	SD	OR	IVW MR	1.01	0.81	1.26	0.935			Insufficient	Weighted median not significant
252	#2601	Si	2021	Identifying causality, genetic correlation, priority and pathways of large-scale complex exposures of breast and ovarian cancers	34671129	2SMR	Physcical measures	Whole body fat mass	MRC-IEU	454137	682	Endometroid	OCAC/Phelan/2017	European	43751	2810	40941	SD	OR	IVW MR	1.19	1.01	1.4	0.041	# potential pleiotropy based on Egger intercept		Suggestive
252	#2601	Si	2021	Identifying causality, genetic correlation, priority and pathways of large-scale complex exposures of breast and ovarian cancers	34671129	2SMR	Physcical measures	Whole body fat mass	MRC-IEU	454137	682	Endometroid	OCAC/Phelan/2017	European	43751	2810	40941	SD	OR	Weighted median MR	1.36	1.03	1.79	<0.05	# potential pleiotropy based on Egger intercept		Suggestive
253	#2566	Freuer	2021	Body Fat Distribution and Risk of Breast, Endometrial, and Ovarian Cancer: A Two-Sample Mendelian Randomization Study	34680200	2SMR	Physcical measures	Trunk fat ratio	UKB,Rask-Andersen et al., 2019	195043	202	OC	OCAC/Phelan/2017	European	66450	25 509	40 941	SD	OR	IVW MR	1.1	1.01	1.18				Probable
253	#2566	Freuer	2021	Body Fat Distribution and Risk of Breast, Endometrial, and Ovarian Cancer: A Two-Sample Mendelian Randomization Study	34680200	2SMR	Physcical measures	Trunk fat ratio	UKB,Rask-Andersen et al., 2019	195043	202	OC	OCAC/Phelan/2017	European	66450	25 509	40 941	SD	OR	Weighted median MR	1.06	0.95	1.19				Probable
253	#2566	Freuer	2021	Body Fat Distribution and Risk of Breast, Endometrial, and Ovarian Cancer: A Two-Sample Mendelian Randomization Study	34680200	2SMR	Physcical measures	Trunk fat ratio	UKB,Rask-Andersen et al., 2019	195043	202	OC	OCAC/Phelan/2017	European	66450	25 509	40 941	SD	OR	MR-Egger	1.09	0.85	1.39				Probable
253	#2566	Freuer	2021	Body Fat Distribution and Risk of Breast, Endometrial, and Ovarian Cancer: A Two-Sample Mendelian Randomization Study	34680200	2SMR	Physcical measures	Trunk fat ratio	UKB,Rask-Andersen et al., 2019	195043	202	OC	OCAC/Phelan/2017	European	66450	25 509	40 941	SD	OR	MR-PRESSO	1.1	1.01	1.18				Probable
253	#2566	Freuer	2021	Body Fat Distribution and Risk of Breast, Endometrial, and Ovarian Cancer: A Two-Sample Mendelian Randomization Study	34680200	2SMR	Physcical measures	Trunk fat ratio	UKB,Rask-Andersen et al., 2019	195043	202	OC	OCAC/Phelan/2017	European	66450	25 509	40 941	SD	OR	Multivariate MR	1.09	1	1.18				Probable
253	#2566	Freuer	2021	Body Fat Distribution and Risk of Breast, Endometrial, and Ovarian Cancer: A Two-Sample Mendelian Randomization Study	34680200	2SMR	Physcical measures	Trunk fat ratio	UKB,Rask-Andersen et al., 2019	195043	202	OC	OCAC/Phelan/2017	European	66450	25 509	40 941	SD	OR	RAPS MR	1.09	1	1.18				Probable
253	#2566	Freuer	2021	Body Fat Distribution and Risk of Breast, Endometrial, and Ovarian Cancer: A Two-Sample Mendelian Randomization Study	34680200	2SMR	Physcical measures	Trunk fat ratio	UKB,Rask-Andersen et al., 2019	195043	202	OC	OCAC/Phelan/2017	European	66450	25 509	40 941	SD	OR	Radial fixed	1.1	1.02	1.18				Probable
253	#2566	Freuer	2021	Body Fat Distribution and Risk of Breast, Endometrial, and Ovarian Cancer: A Two-Sample Mendelian Randomization Study	34680200	2SMR	Physcical measures	Trunk fat ratio	UKB,Rask-Andersen et al., 2019	195043	202	OC	OCAC/Phelan/2017	European	66450	25 509	40 941	SD	OR	Radial random	1.1	1.02	1.18				Probable
254	#2566	Freuer	2021	Body Fat Distribution and Risk of Breast, Endometrial, and Ovarian Cancer: A Two-Sample Mendelian Randomization Study	34680200	2SMR	Physcical measures	Trunk fat ratio	UKB,Rask-Andersen et al., 2019	195043	202	High and low grade serous	OCAC/Phelan/2017	European	66450	14049	40 941	SD	OR	IVW MR	1.03	0.95	1.13				Insufficient
254	#2566	Freuer	2021	Body Fat Distribution and Risk of Breast, Endometrial, and Ovarian Cancer: A Two-Sample Mendelian Randomization Study	34680200	2SMR	Physcical measures	Trunk fat ratio	UKB,Rask-Andersen et al., 2019	195043	202	High and low grade serous	OCAC/Phelan/2017	European	66450	14049	40 941	SD	OR	Weighted median MR	1.02	0.9	1.16				Insufficient
254	#2566	Freuer	2021	Body Fat Distribution and Risk of Breast, Endometrial, and Ovarian Cancer: A Two-Sample Mendelian Randomization Study	34680200	2SMR	Physcical measures	Trunk fat ratio	UKB,Rask-Andersen et al., 2019	195043	202	High and low grade serous	OCAC/Phelan/2017	European	66450	14049	40 941	SD	OR	MR-Egger	1.02	0.77	1.36				Insufficient
254	#2566	Freuer	2021	Body Fat Distribution and Risk of Breast, Endometrial, and Ovarian Cancer: A Two-Sample Mendelian Randomization Study	34680200	2SMR	Physcical measures	Trunk fat ratio	UKB,Rask-Andersen et al., 2019	195043	202	High and low grade serous	OCAC/Phelan/2017	European	66450	14049	40 941	SD	OR	MR-PRESSO	1.03	95	1.13				Insufficient
254	#2566	Freuer	2021	Body Fat Distribution and Risk of Breast, Endometrial, and Ovarian Cancer: A Two-Sample Mendelian Randomization Study	34680200	2SMR	Physcical measures	Trunk fat ratio	UKB,Rask-Andersen et al., 2019	195043	202	High and low grade serous	OCAC/Phelan/2017	European	66450	14049	40 941	SD	OR	Multivariate MR	1.03	0.94	1.12				Insufficient
254	#2566	Freuer	2021	Body Fat Distribution and Risk of Breast, Endometrial, and Ovarian Cancer: A Two-Sample Mendelian Randomization Study	34680200	2SMR	Physcical measures	Trunk fat ratio	UKB,Rask-Andersen et al., 2019	195043	202	High and low grade serous	OCAC/Phelan/2017	European	66450	14049	40 941	SD	OR	RAPS MR	1.03	0.94	1.12				Insufficient
254	#2566	Freuer	2021	Body Fat Distribution and Risk of Breast, Endometrial, and Ovarian Cancer: A Two-Sample Mendelian Randomization Study	34680200	2SMR	Physcical measures	Trunk fat ratio	UKB,Rask-Andersen et al., 2019	195043	202	High and low grade serous	OCAC/Phelan/2017	European	66450	14049	40 941	SD	OR	Radial fixed	1.03	0.95	1.13				Insufficient
254	#2566	Freuer	2021	Body Fat Distribution and Risk of Breast, Endometrial, and Ovarian Cancer: A Two-Sample Mendelian Randomization Study	34680200	2SMR	Physcical measures	Trunk fat ratio	UKB,Rask-Andersen et al., 2019	195043	202	High and low grade serous	OCAC/Phelan/2017	European	66450	14049	40 941	SD	OR	Radial random	1.03	0.95	1.13				Insufficient
255	#2566	Freuer	2021	Body Fat Distribution and Risk of Breast, Endometrial, and Ovarian Cancer: A Two-Sample Mendelian Randomization Study	34680200	2SMR	Physcical measures	Trunk fat ratio	UKB,Rask-Andersen et al., 2019	195043	202	Endometroid	OCAC/Phelan/2017	European	66450	2810	40 941	SD	OR	IVW MR	1.18	1	1.4				Suggestive
255	#2566	Freuer	2021	Body Fat Distribution and Risk of Breast, Endometrial, and Ovarian Cancer: A Two-Sample Mendelian Randomization Study	34680200	2SMR	Physcical measures	Trunk fat ratio	UKB,Rask-Andersen et al., 2019	195043	202	Endometroid	OCAC/Phelan/2017	European	66450	2810	40 941	SD	OR	Weighted median MR	1.07	0.83	1.38				Suggestive
255	#2566	Freuer	2021	Body Fat Distribution and Risk of Breast, Endometrial, and Ovarian Cancer: A Two-Sample Mendelian Randomization Study	34680200	2SMR	Physcical measures	Trunk fat ratio	UKB,Rask-Andersen et al., 2019	195043	202	Endometroid	OCAC/Phelan/2017	European	66450	2810	40 941	SD	OR	MR-Egger	0.74	0.43	1.29				Suggestive
255	#2566	Freuer	2021	Body Fat Distribution and Risk of Breast, Endometrial, and Ovarian Cancer: A Two-Sample Mendelian Randomization Study	34680200	2SMR	Physcical measures	Trunk fat ratio	UKB,Rask-Andersen et al., 2019	195043	202	Endometroid	OCAC/Phelan/2017	European	66450	2810	40 941	SD	OR	MR-PRESSO	1.18	1	1.4				Suggestive
255	#2566	Freuer	2021	Body Fat Distribution and Risk of Breast, Endometrial, and Ovarian Cancer: A Two-Sample Mendelian Randomization Study	34680200	2SMR	Physcical measures	Trunk fat ratio	UKB,Rask-Andersen et al., 2019	195043	202	Endometroid	OCAC/Phelan/2017	European	66450	2810	40 941	SD	OR	Multivariate MR	1.21	1.01	1.45				Suggestive
255	#2566	Freuer	2021	Body Fat Distribution and Risk of Breast, Endometrial, and Ovarian Cancer: A Two-Sample Mendelian Randomization Study	34680200	2SMR	Physcical measures	Trunk fat ratio	UKB,Rask-Andersen et al., 2019	195043	202	Endometroid	OCAC/Phelan/2017	European	66450	2810	40 941	SD	OR	RAPS MR	1.21	1.01	1.45				Suggestive
255	#2566	Freuer	2021	Body Fat Distribution and Risk of Breast, Endometrial, and Ovarian Cancer: A Two-Sample Mendelian Randomization Study	34680200	2SMR	Physcical measures	Trunk fat ratio	UKB,Rask-Andersen et al., 2019	195043	202	Endometroid	OCAC/Phelan/2017	European	66450	2810	40 941	SD	OR	Radial fixed	1.19	1.01	1.4				Suggestive
255	#2566	Freuer	2021	Body Fat Distribution and Risk of Breast, Endometrial, and Ovarian Cancer: A Two-Sample Mendelian Randomization Study	34680200	2SMR	Physcical measures	Trunk fat ratio	UKB,Rask-Andersen et al., 2019	195043	202	Endometroid	OCAC/Phelan/2017	European	66450	2810	40 941	SD	OR	Radial random	1.19	1	1.4				Suggestive
256	#2566	Freuer	2021	Body Fat Distribution and Risk of Breast, Endometrial, and Ovarian Cancer: A Two-Sample Mendelian Randomization Study	34680200	2SMR	Physcical measures	Trunk fat ratio	UKB,Rask-Andersen et al., 2019	195043	202	Clear cell	OCAC/Phelan/2017	European	66450	1366	40 941	SD	OR	IVW MR	1.49	1.18	1.89				Suggestive
256	#2566	Freuer	2021	Body Fat Distribution and Risk of Breast, Endometrial, and Ovarian Cancer: A Two-Sample Mendelian Randomization Study	34680200	2SMR	Physcical measures	Trunk fat ratio	UKB,Rask-Andersen et al., 2019	195043	202	Clear cell	OCAC/Phelan/2017	European	66450	1366	40 941	SD	OR	Weighted median MR	1.53	1.07	2.17				Suggestive
256	#2566	Freuer	2021	Body Fat Distribution and Risk of Breast, Endometrial, and Ovarian Cancer: A Two-Sample Mendelian Randomization Study	34680200	2SMR	Physcical measures	Trunk fat ratio	UKB,Rask-Andersen et al., 2019	195043	202	Clear cell	OCAC/Phelan/2017	European	66450	1366	40 941	SD	OR	MR-Egger	1.39	0.63	3.04				Suggestive
256	#2566	Freuer	2021	Body Fat Distribution and Risk of Breast, Endometrial, and Ovarian Cancer: A Two-Sample Mendelian Randomization Study	34680200	2SMR	Physcical measures	Trunk fat ratio	UKB,Rask-Andersen et al., 2019	195043	202	Clear cell	OCAC/Phelan/2017	European	66450	1366	40 941	SD	OR	MR-PRESSO	0.73	0.56	0.96				Suggestive
256	#2566	Freuer	2021	Body Fat Distribution and Risk of Breast, Endometrial, and Ovarian Cancer: A Two-Sample Mendelian Randomization Study	34680200	2SMR	Physcical measures	Trunk fat ratio	UKB,Rask-Andersen et al., 2019	195043	202	Clear cell	OCAC/Phelan/2017	European	66450	1366	40 941	SD	OR	Multivariate MR	0.73	0.55	0.99				Suggestive
256	#2566	Freuer	2021	Body Fat Distribution and Risk of Breast, Endometrial, and Ovarian Cancer: A Two-Sample Mendelian Randomization Study	34680200	2SMR	Physcical measures	Trunk fat ratio	UKB,Rask-Andersen et al., 2019	195043	202	Clear cell	OCAC/Phelan/2017	European	66450	1366	40 941	SD	OR	RAPS MR	0.73	0.55	0.99				Suggestive
256	#2566	Freuer	2021	Body Fat Distribution and Risk of Breast, Endometrial, and Ovarian Cancer: A Two-Sample Mendelian Randomization Study	34680200	2SMR	Physcical measures	Trunk fat ratio	UKB,Rask-Andersen et al., 2019	195043	202	Clear cell	OCAC/Phelan/2017	European	66450	1366	40 941	SD	OR	Radial fixed	1.5	1.2	1.88				Suggestive
256	#2566	Freuer	2021	Body Fat Distribution and Risk of Breast, Endometrial, and Ovarian Cancer: A Two-Sample Mendelian Randomization Study	34680200	2SMR	Physcical measures	Trunk fat ratio	UKB,Rask-Andersen et al., 2019	195043	202	Clear cell	OCAC/Phelan/2017	European	66450	1366	40 941	SD	OR	Radial random	0.73	0.55	0.97				Suggestive
257	#2566	Freuer	2021	Body Fat Distribution and Risk of Breast, Endometrial, and Ovarian Cancer: A Two-Sample Mendelian Randomization Study	34680200	2SMR, multivariate	Physcical measures	Trunk fat ratio	UKB,Rask-Andersen et al., 2019	195043	202	OC	OCAC/Phelan/2017	European	66450	25 509	40 941	SD	OR	IVW MR	1.13	1.01	1.26				Probable
257	#2566	Freuer	2021	Body Fat Distribution and Risk of Breast, Endometrial, and Ovarian Cancer: A Two-Sample Mendelian Randomization Study	34680200	2SMR, multivariate	Physcical measures	Trunk fat ratio	UKB,Rask-Andersen et al., 2019	195043	202	OC	OCAC/Phelan/2017	European	66450	25 509	40 941	SD	OR	Weighted median MR	1.1	0.96	1.26				Probable
257	#2566	Freuer	2021	Body Fat Distribution and Risk of Breast, Endometrial, and Ovarian Cancer: A Two-Sample Mendelian Randomization Study	34680200	2SMR, multivariate	Physcical measures	Trunk fat ratio	UKB,Rask-Andersen et al., 2019	195043	202	OC	OCAC/Phelan/2017	European	66450	25 509	40 941	SD	OR	MR-Egger	1.14	0.95	1.35				Probable
257	#2566	Freuer	2021	Body Fat Distribution and Risk of Breast, Endometrial, and Ovarian Cancer: A Two-Sample Mendelian Randomization Study	34680200	2SMR, multivariate	Physcical measures	Trunk fat ratio	UKB,Rask-Andersen et al., 2019	195043	202	OC	OCAC/Phelan/2017	European	66450	25 509	40 941	SD	OR	Multivariate MR	1.14	1.03	1.26				Probable
257	#2566	Freuer	2021	Body Fat Distribution and Risk of Breast, Endometrial, and Ovarian Cancer: A Two-Sample Mendelian Randomization Study	34680200	2SMR, multivariate	Physcical measures	Trunk fat ratio	UKB,Rask-Andersen et al., 2019	195043	202	OC	OCAC/Phelan/2017	European	66450	25 509	40 941	SD	OR	RAPS MR	1.14	1.03	1.26				Probable
257	#2566	Freuer	2021	Body Fat Distribution and Risk of Breast, Endometrial, and Ovarian Cancer: A Two-Sample Mendelian Randomization Study	34680200	2SMR, multivariate	Physcical measures	Trunk fat ratio	UKB,Rask-Andersen et al., 2019	195043	202	OC	OCAC/Phelan/2017	European	66450	25 509	40 941	SD	OR	MR lasso	1.12	1.02	1.23				Probable
257	#2566	Freuer	2021	Body Fat Distribution and Risk of Breast, Endometrial, and Ovarian Cancer: A Two-Sample Mendelian Randomization Study	34680200	2SMR, multivariate	Physcical measures	Trunk fat ratio	UKB,Rask-Andersen et al., 2019	195043	202	OC	OCAC/Phelan/2017	European	66450	25 509	40 941	SD	OR	Q-mini model	1.2	NA	NA				Probable
258	#2566	Freuer	2021	Body Fat Distribution and Risk of Breast, Endometrial, and Ovarian Cancer: A Two-Sample Mendelian Randomization Study	34680200	2SMR, multivariate	Physcical measures	Trunk fat ratio	UKB,Rask-Andersen et al., 2019	195043	202	High and low grade serous	OCAC/Phelan/2017	European	66450	14049	40 941	SD	OR	IVW MR	1.06	0.93	1.21				Insufficient
258	#2566	Freuer	2021	Body Fat Distribution and Risk of Breast, Endometrial, and Ovarian Cancer: A Two-Sample Mendelian Randomization Study	34680200	2SMR, multivariate	Physcical measures	Trunk fat ratio	UKB,Rask-Andersen et al., 2019	195043	202	High and low grade serous	OCAC/Phelan/2017	European	66450	14049	40 941	SD	OR	Weighted median MR	1.02	0.87	1.19				Insufficient
258	#2566	Freuer	2021	Body Fat Distribution and Risk of Breast, Endometrial, and Ovarian Cancer: A Two-Sample Mendelian Randomization Study	34680200	2SMR, multivariate	Physcical measures	Trunk fat ratio	UKB,Rask-Andersen et al., 2019	195043	202	High and low grade serous	OCAC/Phelan/2017	European	66450	14049	40 941	SD	OR	MR-Egger	1.06	0.86	1.29				Insufficient
258	#2566	Freuer	2021	Body Fat Distribution and Risk of Breast, Endometrial, and Ovarian Cancer: A Two-Sample Mendelian Randomization Study	34680200	2SMR, multivariate	Physcical measures	Trunk fat ratio	UKB,Rask-Andersen et al., 2019	195043	202	High and low grade serous	OCAC/Phelan/2017	European	66450	14049	40 941	SD	OR	Multivariate MR	1.05	0.94	1.18				Insufficient
258	#2566	Freuer	2021	Body Fat Distribution and Risk of Breast, Endometrial, and Ovarian Cancer: A Two-Sample Mendelian Randomization Study	34680200	2SMR, multivariate	Physcical measures	Trunk fat ratio	UKB,Rask-Andersen et al., 2019	195043	202	High and low grade serous	OCAC/Phelan/2017	European	66450	14049	40 941	SD	OR	Robust IVW MR	1.05	0.94	1.18				Insufficient
258	#2566	Freuer	2021	Body Fat Distribution and Risk of Breast, Endometrial, and Ovarian Cancer: A Two-Sample Mendelian Randomization Study	34680200	2SMR, multivariate	Physcical measures	Trunk fat ratio	UKB,Rask-Andersen et al., 2019	195043	202	High and low grade serous	OCAC/Phelan/2017	European	66450	14049	40 941	SD	OR	MR lasso	1.01	0.91	1.13				Insufficient
258	#2566	Freuer	2021	Body Fat Distribution and Risk of Breast, Endometrial, and Ovarian Cancer: A Two-Sample Mendelian Randomization Study	34680200	2SMR, multivariate	Physcical measures	Trunk fat ratio	UKB,Rask-Andersen et al., 2019	195043	202	High and low grade serous	OCAC/Phelan/2017	European	66450	14049	40 941	SD	OR	Q-mini model	1.17	NA	NA				Insufficient
259	#2566	Freuer	2021	Body Fat Distribution and Risk of Breast, Endometrial, and Ovarian Cancer: A Two-Sample Mendelian Randomization Study	34680200	2SMR, multivariate	Physcical measures	Trunk fat ratio	UKB,Rask-Andersen et al., 2019	195043	202	Endometroid	OCAC/Phelan/2017	European	66450	2810	40 941	SD	OR	IVW MR	1.3	1.05	1.61				Probable
259	#2566	Freuer	2021	Body Fat Distribution and Risk of Breast, Endometrial, and Ovarian Cancer: A Two-Sample Mendelian Randomization Study	34680200	2SMR, multivariate	Physcical measures	Trunk fat ratio	UKB,Rask-Andersen et al., 2019	195043	202	Endometroid	OCAC/Phelan/2017	European	66450	2810	40 941	SD	OR	Weighted median MR	1.29	0.96	1.72				Probable
259	#2566	Freuer	2021	Body Fat Distribution and Risk of Breast, Endometrial, and Ovarian Cancer: A Two-Sample Mendelian Randomization Study	34680200	2SMR, multivariate	Physcical measures	Trunk fat ratio	UKB,Rask-Andersen et al., 2019	195043	202	Endometroid	OCAC/Phelan/2017	European	66450	2810	40 941	SD	OR	MR-Egger	1.25	0.89	1.75				Probable
259	#2566	Freuer	2021	Body Fat Distribution and Risk of Breast, Endometrial, and Ovarian Cancer: A Two-Sample Mendelian Randomization Study	34680200	2SMR, multivariate	Physcical measures	Trunk fat ratio	UKB,Rask-Andersen et al., 2019	195043	202	Endometroid	OCAC/Phelan/2017	European	66450	2810	40 941	SD	OR	Multivariate MR	1.36	1.08	1.7				Probable
259	#2566	Freuer	2021	Body Fat Distribution and Risk of Breast, Endometrial, and Ovarian Cancer: A Two-Sample Mendelian Randomization Study	34680200	2SMR, multivariate	Physcical measures	Trunk fat ratio	UKB,Rask-Andersen et al., 2019	195043	202	Endometroid	OCAC/Phelan/2017	European	66450	2810	40 941	SD	OR	Robust IVW MR	1.36	1.08	1.7				Probable
259	#2566	Freuer	2021	Body Fat Distribution and Risk of Breast, Endometrial, and Ovarian Cancer: A Two-Sample Mendelian Randomization Study	34680200	2SMR, multivariate	Physcical measures	Trunk fat ratio	UKB,Rask-Andersen et al., 2019	195043	202	Endometroid	OCAC/Phelan/2017	European	66450	2810	40 941	SD	OR	MR lasso	1.38	1.13	1.69				Probable
259	#2566	Freuer	2021	Body Fat Distribution and Risk of Breast, Endometrial, and Ovarian Cancer: A Two-Sample Mendelian Randomization Study	34680200	2SMR, multivariate	Physcical measures	Trunk fat ratio	UKB,Rask-Andersen et al., 2019	195043	202	Endometroid	OCAC/Phelan/2017	European	66450	2810	40 941	SD	OR	Q-mini model	1.33	NA	NA				Probable
260	#2566	Freuer	2021	Body Fat Distribution and Risk of Breast, Endometrial, and Ovarian Cancer: A Two-Sample Mendelian Randomization Study	34680200	2SMR, multivariate	Physcical measures	Trunk fat ratio	UKB,Rask-Andersen et al., 2019	195043	202	Clear cell	OCAC/Phelan/2017	European	66450	1366	40 941	SD	OR	IVW MR	1.55	1.16	2.09				Robust
260	#2566	Freuer	2021	Body Fat Distribution and Risk of Breast, Endometrial, and Ovarian Cancer: A Two-Sample Mendelian Randomization Study	34680200	2SMR, multivariate	Physcical measures	Trunk fat ratio	UKB,Rask-Andersen et al., 2019	195043	202	Clear cell	OCAC/Phelan/2017	European	66450	1366	40 941	SD	OR	Weighted median MR	1.88	1.22	2.89				Robust
260	#2566	Freuer	2021	Body Fat Distribution and Risk of Breast, Endometrial, and Ovarian Cancer: A Two-Sample Mendelian Randomization Study	34680200	2SMR, multivariate	Physcical measures	Trunk fat ratio	UKB,Rask-Andersen et al., 2019	195043	202	Clear cell	OCAC/Phelan/2017	European	66450	1366	40 941	SD	OR	MR-Egger	1.64	1.03	2.62				Robust
260	#2566	Freuer	2021	Body Fat Distribution and Risk of Breast, Endometrial, and Ovarian Cancer: A Two-Sample Mendelian Randomization Study	34680200	2SMR, multivariate	Physcical measures	Trunk fat ratio	UKB,Rask-Andersen et al., 2019	195043	202	Clear cell	OCAC/Phelan/2017	European	66450	1366	40 941	SD	OR	Multivariate MR	1.56	1.1	2.21				Robust
260	#2566	Freuer	2021	Body Fat Distribution and Risk of Breast, Endometrial, and Ovarian Cancer: A Two-Sample Mendelian Randomization Study	34680200	2SMR, multivariate	Physcical measures	Trunk fat ratio	UKB,Rask-Andersen et al., 2019	195043	202	Clear cell	OCAC/Phelan/2017	European	66450	1366	40 941	SD	OR	Robust IVW MR	1.56	1.1	2.21				Robust
260	#2566	Freuer	2021	Body Fat Distribution and Risk of Breast, Endometrial, and Ovarian Cancer: A Two-Sample Mendelian Randomization Study	34680200	2SMR, multivariate	Physcical measures	Trunk fat ratio	UKB,Rask-Andersen et al., 2019	195043	202	Clear cell	OCAC/Phelan/2017	European	66450	1366	40 941	SD	OR	MR lasso	1.49	1.12	1.96				Robust
260	#2566	Freuer	2021	Body Fat Distribution and Risk of Breast, Endometrial, and Ovarian Cancer: A Two-Sample Mendelian Randomization Study	34680200	2SMR, multivariate	Physcical measures	Trunk fat ratio	UKB,Rask-Andersen et al., 2019	195043	202	Clear cell	OCAC/Phelan/2017	European	66450	1366	40 941	SD	OR	Q-mini model	1.51	NA	NA				Robust
261	#2566	Freuer	2021	Body Fat Distribution and Risk of Breast, Endometrial, and Ovarian Cancer: A Two-Sample Mendelian Randomization Study	34680200	2SMR	Physcical measures	Arm fat ratio	UKB, Rask-Andersen et al., 2019	195043	116	OC	OCAC/Phelan/2017	European	66450	25 509	40 941	SD	OR	IVW MR	1.07	0.95	1.19				Suggestive
261	#2566	Freuer	2021	Body Fat Distribution and Risk of Breast, Endometrial, and Ovarian Cancer: A Two-Sample Mendelian Randomization Study	34680200	2SMR	Physcical measures	Arm fat ratio	UKB, Rask-Andersen et al., 2019	195043	116	OC	OCAC/Phelan/2017	European	66450	25 509	40 941	SD	OR	Weighted median MR	1.14	0.97	1.35				Suggestive
261	#2566	Freuer	2021	Body Fat Distribution and Risk of Breast, Endometrial, and Ovarian Cancer: A Two-Sample Mendelian Randomization Study	34680200	2SMR	Physcical measures	Arm fat ratio	UKB, Rask-Andersen et al., 2019	195043	116	OC	OCAC/Phelan/2017	European	66450	25 509	40 941	SD	OR	MR-Egger	1.56	1.04	2.33				Suggestive
261	#2566	Freuer	2021	Body Fat Distribution and Risk of Breast, Endometrial, and Ovarian Cancer: A Two-Sample Mendelian Randomization Study	34680200	2SMR	Physcical measures	Arm fat ratio	UKB, Rask-Andersen et al., 2019	195043	116	OC	OCAC/Phelan/2017	European	66450	25 509	40 941	SD	OR	MR-PRESSO	1.07	0.95	1.19				Suggestive
261	#2566	Freuer	2021	Body Fat Distribution and Risk of Breast, Endometrial, and Ovarian Cancer: A Two-Sample Mendelian Randomization Study	34680200	2SMR	Physcical measures	Arm fat ratio	UKB, Rask-Andersen et al., 2019	195043	116	OC	OCAC/Phelan/2017	European	66450	25 509	40 941	SD	OR	Multivariate MR	1.06	0.94	1.2				Suggestive
261	#2566	Freuer	2021	Body Fat Distribution and Risk of Breast, Endometrial, and Ovarian Cancer: A Two-Sample Mendelian Randomization Study	34680200	2SMR	Physcical measures	Arm fat ratio	UKB, Rask-Andersen et al., 2019	195043	116	OC	OCAC/Phelan/2017	European	66450	25 509	40 941	SD	OR	RAPS MR	1.06	0.94	1.2				Suggestive
261	#2566	Freuer	2021	Body Fat Distribution and Risk of Breast, Endometrial, and Ovarian Cancer: A Two-Sample Mendelian Randomization Study	34680200	2SMR	Physcical measures	Arm fat ratio	UKB, Rask-Andersen et al., 2019	195043	116	OC	OCAC/Phelan/2017	European	66450	25 509	40 941	SD	OR	Radial fixed	1.07	0.96	1.19				Suggestive
261	#2566	Freuer	2021	Body Fat Distribution and Risk of Breast, Endometrial, and Ovarian Cancer: A Two-Sample Mendelian Randomization Study	34680200	2SMR	Physcical measures	Arm fat ratio	UKB, Rask-Andersen et al., 2019	195043	116	OC	OCAC/Phelan/2017	European	66450	25 509	40 941	SD	OR	Radial random	1.07	0.95	1.2				Suggestive
262	#2566	Freuer	2021	Body Fat Distribution and Risk of Breast, Endometrial, and Ovarian Cancer: A Two-Sample Mendelian Randomization Study	34680200	2SMR	Physcical measures	Arm fat ratio	UKB, Rask-Andersen et al., 2019	195043	116	High and low grade serous	OCAC/Phelan/2017	European	66450	14049	40 941	SD	OR	IVW MR	1.01	0.88	1.16				Insufficient
262	#2566	Freuer	2021	Body Fat Distribution and Risk of Breast, Endometrial, and Ovarian Cancer: A Two-Sample Mendelian Randomization Study	34680200	2SMR	Physcical measures	Arm fat ratio	UKB, Rask-Andersen et al., 2019	195043	116	High and low grade serous	OCAC/Phelan/2017	European	66450	14049	40 941	SD	OR	Weighted median MR	1.09	0.89	1.34				Insufficient
262	#2566	Freuer	2021	Body Fat Distribution and Risk of Breast, Endometrial, and Ovarian Cancer: A Two-Sample Mendelian Randomization Study	34680200	2SMR	Physcical measures	Arm fat ratio	UKB, Rask-Andersen et al., 2019	195043	116	High and low grade serous	OCAC/Phelan/2017	European	66450	14049	40 941	SD	OR	MR-Egger	1.36	0.83	2.23				Insufficient
262	#2566	Freuer	2021	Body Fat Distribution and Risk of Breast, Endometrial, and Ovarian Cancer: A Two-Sample Mendelian Randomization Study	34680200	2SMR	Physcical measures	Arm fat ratio	UKB, Rask-Andersen et al., 2019	195043	116	High and low grade serous	OCAC/Phelan/2017	European	66450	14049	40 941	SD	OR	MR-PRESSO	1.01	0.88	1.16				Insufficient
262	#2566	Freuer	2021	Body Fat Distribution and Risk of Breast, Endometrial, and Ovarian Cancer: A Two-Sample Mendelian Randomization Study	34680200	2SMR	Physcical measures	Arm fat ratio	UKB, Rask-Andersen et al., 2019	195043	116	High and low grade serous	OCAC/Phelan/2017	European	66450	14049	40 941	SD	OR	Multivariate MR	1.01	0.88	1.17				Insufficient
262	#2566	Freuer	2021	Body Fat Distribution and Risk of Breast, Endometrial, and Ovarian Cancer: A Two-Sample Mendelian Randomization Study	34680200	2SMR	Physcical measures	Arm fat ratio	UKB, Rask-Andersen et al., 2019	195043	116	High and low grade serous	OCAC/Phelan/2017	European	66450	14049	40 941	SD	OR	RAPS MR	1.01	0.88	1.17				Insufficient
262	#2566	Freuer	2021	Body Fat Distribution and Risk of Breast, Endometrial, and Ovarian Cancer: A Two-Sample Mendelian Randomization Study	34680200	2SMR	Physcical measures	Arm fat ratio	UKB, Rask-Andersen et al., 2019	195043	116	High and low grade serous	OCAC/Phelan/2017	European	66450	14049	40 941	SD	OR	Radial fixed	1.01	0.89	1.15				Insufficient
262	#2566	Freuer	2021	Body Fat Distribution and Risk of Breast, Endometrial, and Ovarian Cancer: A Two-Sample Mendelian Randomization Study	34680200	2SMR	Physcical measures	Arm fat ratio	UKB, Rask-Andersen et al., 2019	195043	116	High and low grade serous	OCAC/Phelan/2017	European	66450	14049	40 941	SD	OR	Radial random	1.01	0.88	1.16				Insufficient
263	#2566	Freuer	2021	Body Fat Distribution and Risk of Breast, Endometrial, and Ovarian Cancer: A Two-Sample Mendelian Randomization Study	34680200	2SMR	Physcical measures	Arm fat ratio	UKB, Rask-Andersen et al., 2019	195043	116	Endometroid	OCAC/Phelan/2017	European	66450	2810	40 941	SD	OR	IVW MR	1.33	1.05	1.69				Probable
263	#2566	Freuer	2021	Body Fat Distribution and Risk of Breast, Endometrial, and Ovarian Cancer: A Two-Sample Mendelian Randomization Study	34680200	2SMR	Physcical measures	Arm fat ratio	UKB, Rask-Andersen et al., 2019	195043	116	Endometroid	OCAC/Phelan/2017	European	66450	2810	40 941	SD	OR	Weighted median MR	1.33	0.9	1.98				Probable
263	#2566	Freuer	2021	Body Fat Distribution and Risk of Breast, Endometrial, and Ovarian Cancer: A Two-Sample Mendelian Randomization Study	34680200	2SMR	Physcical measures	Arm fat ratio	UKB, Rask-Andersen et al., 2019	195043	116	Endometroid	OCAC/Phelan/2017	European	66450	2810	40 941	SD	OR	MR-Egger	2.26	0.69	7.37				Probable
263	#2566	Freuer	2021	Body Fat Distribution and Risk of Breast, Endometrial, and Ovarian Cancer: A Two-Sample Mendelian Randomization Study	34680200	2SMR	Physcical measures	Arm fat ratio	UKB, Rask-Andersen et al., 2019	195043	116	Endometroid	OCAC/Phelan/2017	European	66450	2810	40 941	SD	OR	MR-PRESSO	1.33	1.05	1.69				Probable
263	#2566	Freuer	2021	Body Fat Distribution and Risk of Breast, Endometrial, and Ovarian Cancer: A Two-Sample Mendelian Randomization Study	34680200	2SMR	Physcical measures	Arm fat ratio	UKB, Rask-Andersen et al., 2019	195043	116	Endometroid	OCAC/Phelan/2017	European	66450	2810	40 941	SD	OR	Multivariate MR	1.36	1.05	1.76				Probable
263	#2566	Freuer	2021	Body Fat Distribution and Risk of Breast, Endometrial, and Ovarian Cancer: A Two-Sample Mendelian Randomization Study	34680200	2SMR	Physcical measures	Arm fat ratio	UKB, Rask-Andersen et al., 2019	195043	116	Endometroid	OCAC/Phelan/2017	European	66450	2810	40 941	SD	OR	RAPS MR	1.36	1.05	1.76				Probable
263	#2566	Freuer	2021	Body Fat Distribution and Risk of Breast, Endometrial, and Ovarian Cancer: A Two-Sample Mendelian Randomization Study	34680200	2SMR	Physcical measures	Arm fat ratio	UKB, Rask-Andersen et al., 2019	195043	116	Endometroid	OCAC/Phelan/2017	European	66450	2810	40 941	SD	OR	Radial fixed	1.34	1.06	1.69				Probable
263	#2566	Freuer	2021	Body Fat Distribution and Risk of Breast, Endometrial, and Ovarian Cancer: A Two-Sample Mendelian Randomization Study	34680200	2SMR	Physcical measures	Arm fat ratio	UKB, Rask-Andersen et al., 2019	195043	116	Endometroid	OCAC/Phelan/2017	European	66450	2810	40 941	SD	OR	Radial random	1.34	1.05	1.72				Probable
264	#2566	Freuer	2021	Body Fat Distribution and Risk of Breast, Endometrial, and Ovarian Cancer: A Two-Sample Mendelian Randomization Study	34680200	2SMR	Physcical measures	Arm fat ratio	UKB, Rask-Andersen et al., 2019	195043	116	Clear cell	OCAC/Phelan/2017	European	66450	1366	40 941	SD	OR	IVW MR	0.88	0.63	1.22				Insufficient
264	#2566	Freuer	2021	Body Fat Distribution and Risk of Breast, Endometrial, and Ovarian Cancer: A Two-Sample Mendelian Randomization Study	34680200	2SMR	Physcical measures	Arm fat ratio	UKB, Rask-Andersen et al., 2019	195043	116	Clear cell	OCAC/Phelan/2017	European	66450	1366	40 941	SD	OR	Weighted median MR	0.87	0.53	1.42				Insufficient
264	#2566	Freuer	2021	Body Fat Distribution and Risk of Breast, Endometrial, and Ovarian Cancer: A Two-Sample Mendelian Randomization Study	34680200	2SMR	Physcical measures	Arm fat ratio	UKB, Rask-Andersen et al., 2019	195043	116	Clear cell	OCAC/Phelan/2017	European	66450	1366	40 941	SD	OR	MR-Egger	2.26	0.69	7.37				Insufficient
264	#2566	Freuer	2021	Body Fat Distribution and Risk of Breast, Endometrial, and Ovarian Cancer: A Two-Sample Mendelian Randomization Study	34680200	2SMR	Physcical measures	Arm fat ratio	UKB, Rask-Andersen et al., 2019	195043	116	Clear cell	OCAC/Phelan/2017	European	66450	1366	40 941	SD	OR	MR-PRESSO	0.88	0.63	1.22				Insufficient
264	#2566	Freuer	2021	Body Fat Distribution and Risk of Breast, Endometrial, and Ovarian Cancer: A Two-Sample Mendelian Randomization Study	34680200	2SMR	Physcical measures	Arm fat ratio	UKB, Rask-Andersen et al., 2019	195043	116	Clear cell	OCAC/Phelan/2017	European	66450	1366	40 941	SD	OR	Multivariate MR	0.84	0.6	1.19				Insufficient
264	#2566	Freuer	2021	Body Fat Distribution and Risk of Breast, Endometrial, and Ovarian Cancer: A Two-Sample Mendelian Randomization Study	34680200	2SMR	Physcical measures	Arm fat ratio	UKB, Rask-Andersen et al., 2019	195043	116	Clear cell	OCAC/Phelan/2017	European	66450	1366	40 941	SD	OR	RAPS MR	0.84	0.6	1.19				Insufficient
264	#2566	Freuer	2021	Body Fat Distribution and Risk of Breast, Endometrial, and Ovarian Cancer: A Two-Sample Mendelian Randomization Study	34680200	2SMR	Physcical measures	Arm fat ratio	UKB, Rask-Andersen et al., 2019	195043	116	Clear cell	OCAC/Phelan/2017	European	66450	1366	40 941	SD	OR	Radial fixed	0.88	0.63	1.21				Insufficient
264	#2566	Freuer	2021	Body Fat Distribution and Risk of Breast, Endometrial, and Ovarian Cancer: A Two-Sample Mendelian Randomization Study	34680200	2SMR	Physcical measures	Arm fat ratio	UKB, Rask-Andersen et al., 2019	195043	116	Clear cell	OCAC/Phelan/2017	European	66450	1366	40 941	SD	OR	Radial random	0.88	0.61	1.27				Insufficient
265	#2566	Freuer	2021	Body Fat Distribution and Risk of Breast, Endometrial, and Ovarian Cancer: A Two-Sample Mendelian Randomization Study	34680200	2SMR, multivariate	Physcical measures	Arm fat ratio	UKB, Rask-Andersen et al., 2019	195043	116	OC	OCAC/Phelan/2017	European	66450	25 509	40 941	SD	OR	IVW MR	1.08	0.93	1.26				Insufficient
265	#2566	Freuer	2021	Body Fat Distribution and Risk of Breast, Endometrial, and Ovarian Cancer: A Two-Sample Mendelian Randomization Study	34680200	2SMR, multivariate	Physcical measures	Arm fat ratio	UKB, Rask-Andersen et al., 2019	195043	116	OC	OCAC/Phelan/2017	European	66450	25 509	40 941	SD	OR	Weighted median MR	1.05	0.87	1.27				Insufficient
265	#2566	Freuer	2021	Body Fat Distribution and Risk of Breast, Endometrial, and Ovarian Cancer: A Two-Sample Mendelian Randomization Study	34680200	2SMR, multivariate	Physcical measures	Arm fat ratio	UKB, Rask-Andersen et al., 2019	195043	116	OC	OCAC/Phelan/2017	European	66450	25 509	40 941	SD	OR	MR-Egger	1.08	0.93	1.26				Insufficient
265	#2566	Freuer	2021	Body Fat Distribution and Risk of Breast, Endometrial, and Ovarian Cancer: A Two-Sample Mendelian Randomization Study	34680200	2SMR, multivariate	Physcical measures	Arm fat ratio	UKB, Rask-Andersen et al., 2019	195043	116	OC	OCAC/Phelan/2017	European	66450	25 509	40 941	SD	OR	Multivariate MR	1.09	0.94	1.26				Insufficient
265	#2566	Freuer	2021	Body Fat Distribution and Risk of Breast, Endometrial, and Ovarian Cancer: A Two-Sample Mendelian Randomization Study	34680200	2SMR, multivariate	Physcical measures	Arm fat ratio	UKB, Rask-Andersen et al., 2019	195043	116	OC	OCAC/Phelan/2017	European	66450	25 509	40 941	SD	OR	Robust IVW MR	1.09	0.94	1.26				Insufficient
265	#2566	Freuer	2021	Body Fat Distribution and Risk of Breast, Endometrial, and Ovarian Cancer: A Two-Sample Mendelian Randomization Study	34680200	2SMR, multivariate	Physcical measures	Arm fat ratio	UKB, Rask-Andersen et al., 2019	195043	116	OC	OCAC/Phelan/2017	European	66450	25 509	40 941	SD	OR	MR lasso	1.09	0.96	1.24				Insufficient
265	#2566	Freuer	2021	Body Fat Distribution and Risk of Breast, Endometrial, and Ovarian Cancer: A Two-Sample Mendelian Randomization Study	34680200	2SMR, multivariate	Physcical measures	Arm fat ratio	UKB, Rask-Andersen et al., 2019	195043	116	OC	OCAC/Phelan/2017	European	66450	25 509	40 941	SD	OR	Q-mini model	1.14	NA	NA				Insufficient
266	#2566	Freuer	2021	Body Fat Distribution and Risk of Breast, Endometrial, and Ovarian Cancer: A Two-Sample Mendelian Randomization Study	34680200	2SMR, multivariate	Physcical measures	Arm fat ratio	UKB, Rask-Andersen et al., 2019	195043	116	High and low grade serous	OCAC/Phelan/2017	European	66450	14049	40 941	SD	OR	IVW MR	1.02	0.85	1.22				Insufficient
266	#2566	Freuer	2021	Body Fat Distribution and Risk of Breast, Endometrial, and Ovarian Cancer: A Two-Sample Mendelian Randomization Study	34680200	2SMR, multivariate	Physcical measures	Arm fat ratio	UKB, Rask-Andersen et al., 2019	195043	116	High and low grade serous	OCAC/Phelan/2017	European	66450	14049	40 941	SD	OR	Weighted median MR	0.97	0.78	1.2				Insufficient
266	#2566	Freuer	2021	Body Fat Distribution and Risk of Breast, Endometrial, and Ovarian Cancer: A Two-Sample Mendelian Randomization Study	34680200	2SMR, multivariate	Physcical measures	Arm fat ratio	UKB, Rask-Andersen et al., 2019	195043	116	High and low grade serous	OCAC/Phelan/2017	European	66450	14049	40 941	SD	OR	MR-Egger	1.02	0.85	1.22				Insufficient
266	#2566	Freuer	2021	Body Fat Distribution and Risk of Breast, Endometrial, and Ovarian Cancer: A Two-Sample Mendelian Randomization Study	34680200	2SMR, multivariate	Physcical measures	Arm fat ratio	UKB, Rask-Andersen et al., 2019	195043	116	High and low grade serous	OCAC/Phelan/2017	European	66450	14049	40 941	SD	OR	Multivariate MR	1.01	0.86	1.19				Insufficient
266	#2566	Freuer	2021	Body Fat Distribution and Risk of Breast, Endometrial, and Ovarian Cancer: A Two-Sample Mendelian Randomization Study	34680200	2SMR, multivariate	Physcical measures	Arm fat ratio	UKB, Rask-Andersen et al., 2019	195043	116	High and low grade serous	OCAC/Phelan/2017	European	66450	14049	40 941	SD	OR	Robust IVW MR	1.01	0.86	1.19				Insufficient
266	#2566	Freuer	2021	Body Fat Distribution and Risk of Breast, Endometrial, and Ovarian Cancer: A Two-Sample Mendelian Randomization Study	34680200	2SMR, multivariate	Physcical measures	Arm fat ratio	UKB, Rask-Andersen et al., 2019	195043	116	High and low grade serous	OCAC/Phelan/2017	European	66450	14049	40 941	SD	OR	MR lasso	0.95	0.82	1.1				Insufficient
266	#2566	Freuer	2021	Body Fat Distribution and Risk of Breast, Endometrial, and Ovarian Cancer: A Two-Sample Mendelian Randomization Study	34680200	2SMR, multivariate	Physcical measures	Arm fat ratio	UKB, Rask-Andersen et al., 2019	195043	116	High and low grade serous	OCAC/Phelan/2017	European	66450	14049	40 941	SD	OR	Q-mini model	1.06	NA	NA				Insufficient
267	#2566	Freuer	2021	Body Fat Distribution and Risk of Breast, Endometrial, and Ovarian Cancer: A Two-Sample Mendelian Randomization Study	34680200	2SMR, multivariate	Physcical measures	Arm fat ratio	UKB, Rask-Andersen et al., 2019	195043	116	Endometroid	OCAC/Phelan/2017	European	66450	2810	40 941	SD	OR	IVW MR	1.35	1	1.8				Probable
267	#2566	Freuer	2021	Body Fat Distribution and Risk of Breast, Endometrial, and Ovarian Cancer: A Two-Sample Mendelian Randomization Study	34680200	2SMR, multivariate	Physcical measures	Arm fat ratio	UKB, Rask-Andersen et al., 2019	195043	116	Endometroid	OCAC/Phelan/2017	European	66450	2810	40 941	SD	OR	Weighted median MR	1.38	0.93	2.06				Probable
267	#2566	Freuer	2021	Body Fat Distribution and Risk of Breast, Endometrial, and Ovarian Cancer: A Two-Sample Mendelian Randomization Study	34680200	2SMR, multivariate	Physcical measures	Arm fat ratio	UKB, Rask-Andersen et al., 2019	195043	116	Endometroid	OCAC/Phelan/2017	European	66450	2810	40 941	SD	OR	MR-Egger	1.35	1.01	1.81				Probable
267	#2566	Freuer	2021	Body Fat Distribution and Risk of Breast, Endometrial, and Ovarian Cancer: A Two-Sample Mendelian Randomization Study	34680200	2SMR, multivariate	Physcical measures	Arm fat ratio	UKB, Rask-Andersen et al., 2019	195043	116	Endometroid	OCAC/Phelan/2017	European	66450	2810	40 941	SD	OR	Multivariate MR	1.39	1.01	1.91				Probable
267	#2566	Freuer	2021	Body Fat Distribution and Risk of Breast, Endometrial, and Ovarian Cancer: A Two-Sample Mendelian Randomization Study	34680200	2SMR, multivariate	Physcical measures	Arm fat ratio	UKB, Rask-Andersen et al., 2019	195043	116	Endometroid	OCAC/Phelan/2017	European	66450	2810	40 941	SD	OR	Robust IVW MR	1.39	1.01	1.91				Probable
267	#2566	Freuer	2021	Body Fat Distribution and Risk of Breast, Endometrial, and Ovarian Cancer: A Two-Sample Mendelian Randomization Study	34680200	2SMR, multivariate	Physcical measures	Arm fat ratio	UKB, Rask-Andersen et al., 2019	195043	116	Endometroid	OCAC/Phelan/2017	European	66450	2810	40 941	SD	OR	MR lasso	1.45	1.11	1.9				Probable
267	#2566	Freuer	2021	Body Fat Distribution and Risk of Breast, Endometrial, and Ovarian Cancer: A Two-Sample Mendelian Randomization Study	34680200	2SMR, multivariate	Physcical measures	Arm fat ratio	UKB, Rask-Andersen et al., 2019	195043	116	Endometroid	OCAC/Phelan/2017	European	66450	2810	40 941	SD	OR	Q-mini model	1.47	NA	NA				Probable
268	#2566	Freuer	2021	Body Fat Distribution and Risk of Breast, Endometrial, and Ovarian Cancer: A Two-Sample Mendelian Randomization Study	34680200	2SMR, multivariate	Physcical measures	Arm fat ratio	UKB, Rask-Andersen et al., 2019	195043	116	Clear cell	OCAC/Phelan/2017	European	66450	1366	40 941	SD	OR	IVW MR	1	0.67	1.51				Insufficient
268	#2566	Freuer	2021	Body Fat Distribution and Risk of Breast, Endometrial, and Ovarian Cancer: A Two-Sample Mendelian Randomization Study	34680200	2SMR, multivariate	Physcical measures	Arm fat ratio	UKB, Rask-Andersen et al., 2019	195043	116	Clear cell	OCAC/Phelan/2017	European	66450	1366	40 941	SD	OR	Weighted median MR	1.13	0.64	2.01				Insufficient
268	#2566	Freuer	2021	Body Fat Distribution and Risk of Breast, Endometrial, and Ovarian Cancer: A Two-Sample Mendelian Randomization Study	34680200	2SMR, multivariate	Physcical measures	Arm fat ratio	UKB, Rask-Andersen et al., 2019	195043	116	Clear cell	OCAC/Phelan/2017	European	66450	1366	40 941	SD	OR	MR-Egger	1	0.66	1.51				Insufficient
268	#2566	Freuer	2021	Body Fat Distribution and Risk of Breast, Endometrial, and Ovarian Cancer: A Two-Sample Mendelian Randomization Study	34680200	2SMR, multivariate	Physcical measures	Arm fat ratio	UKB, Rask-Andersen et al., 2019	195043	116	Clear cell	OCAC/Phelan/2017	European	66450	1366	40 941	SD	OR	Multivariate MR	0.99	0.6	1.63				Insufficient
268	#2566	Freuer	2021	Body Fat Distribution and Risk of Breast, Endometrial, and Ovarian Cancer: A Two-Sample Mendelian Randomization Study	34680200	2SMR, multivariate	Physcical measures	Arm fat ratio	UKB, Rask-Andersen et al., 2019	195043	116	Clear cell	OCAC/Phelan/2017	European	66450	1366	40 941	SD	OR	Robust IVW MR	0.99	0.6	1.63				Insufficient
268	#2566	Freuer	2021	Body Fat Distribution and Risk of Breast, Endometrial, and Ovarian Cancer: A Two-Sample Mendelian Randomization Study	34680200	2SMR, multivariate	Physcical measures	Arm fat ratio	UKB, Rask-Andersen et al., 2019	195043	116	Clear cell	OCAC/Phelan/2017	European	66450	1366	40 941	SD	OR	MR lasso	1	0.69	1.47				Insufficient
268	#2566	Freuer	2021	Body Fat Distribution and Risk of Breast, Endometrial, and Ovarian Cancer: A Two-Sample Mendelian Randomization Study	34680200	2SMR, multivariate	Physcical measures	Arm fat ratio	UKB, Rask-Andersen et al., 2019	195043	116	Clear cell	OCAC/Phelan/2017	European	66450	1366	40 941	SD	OR	Q-mini model	1.05	NA	NA				Insufficient
269	#2566	Freuer	2021	Body Fat Distribution and Risk of Breast, Endometrial, and Ovarian Cancer: A Two-Sample Mendelian Randomization Study	34680200	2SMR	Physcical measures	Leg fat ratio	UKB, Rask-Andersen et al., 2019	195043	166	OC	OCAC/Phelan/2017	European	66450	25 509	40 941	SD	OR	IVW MR	0.95	0.87	1.03				Insufficient
269	#2566	Freuer	2021	Body Fat Distribution and Risk of Breast, Endometrial, and Ovarian Cancer: A Two-Sample Mendelian Randomization Study	34680200	2SMR	Physcical measures	Leg fat ratio	UKB, Rask-Andersen et al., 2019	195043	166	OC	OCAC/Phelan/2017	European	66450	25 509	40 941	SD	OR	Weighted median MR	0.98	0.85	1.12				Insufficient
269	#2566	Freuer	2021	Body Fat Distribution and Risk of Breast, Endometrial, and Ovarian Cancer: A Two-Sample Mendelian Randomization Study	34680200	2SMR	Physcical measures	Leg fat ratio	UKB, Rask-Andersen et al., 2019	195043	166	OC	OCAC/Phelan/2017	European	66450	25 509	40 941	SD	OR	MR-Egger	0.85	0.64	1.13				Insufficient
269	#2566	Freuer	2021	Body Fat Distribution and Risk of Breast, Endometrial, and Ovarian Cancer: A Two-Sample Mendelian Randomization Study	34680200	2SMR	Physcical measures	Leg fat ratio	UKB, Rask-Andersen et al., 2019	195043	166	OC	OCAC/Phelan/2017	European	66450	25 509	40 941	SD	OR	MR-PRESSO	0.95	0.87	1.03				Insufficient
269	#2566	Freuer	2021	Body Fat Distribution and Risk of Breast, Endometrial, and Ovarian Cancer: A Two-Sample Mendelian Randomization Study	34680200	2SMR	Physcical measures	Leg fat ratio	UKB, Rask-Andersen et al., 2019	195043	166	OC	OCAC/Phelan/2017	European	66450	25 509	40 941	SD	OR	Multivariate MR	0.96	0.87	1.05				Insufficient
269	#2566	Freuer	2021	Body Fat Distribution and Risk of Breast, Endometrial, and Ovarian Cancer: A Two-Sample Mendelian Randomization Study	34680200	2SMR	Physcical measures	Leg fat ratio	UKB, Rask-Andersen et al., 2019	195043	166	OC	OCAC/Phelan/2017	European	66450	25 509	40 941	SD	OR	RAPS MR	0.96	0.87	1.05				Insufficient
269	#2566	Freuer	2021	Body Fat Distribution and Risk of Breast, Endometrial, and Ovarian Cancer: A Two-Sample Mendelian Randomization Study	34680200	2SMR	Physcical measures	Leg fat ratio	UKB, Rask-Andersen et al., 2019	195043	166	OC	OCAC/Phelan/2017	European	66450	25 509	40 941	SD	OR	Radial fixed	0.95	0.87	1.03				Insufficient
269	#2566	Freuer	2021	Body Fat Distribution and Risk of Breast, Endometrial, and Ovarian Cancer: A Two-Sample Mendelian Randomization Study	34680200	2SMR	Physcical measures	Leg fat ratio	UKB, Rask-Andersen et al., 2019	195043	166	OC	OCAC/Phelan/2017	European	66450	25 509	40 941	SD	OR	Radial random	0.95	0.87	1.03				Insufficient
270	#2566	Freuer	2021	Body Fat Distribution and Risk of Breast, Endometrial, and Ovarian Cancer: A Two-Sample Mendelian Randomization Study	34680200	2SMR	Physcical measures	Leg fat ratio	UKB, Rask-Andersen et al., 2019	195043	166	High and low grade serous	OCAC/Phelan/2017	European	66450	14049	40 941	SD	OR	IVW MR	1	0.91	1.1				Insufficient
270	#2566	Freuer	2021	Body Fat Distribution and Risk of Breast, Endometrial, and Ovarian Cancer: A Two-Sample Mendelian Randomization Study	34680200	2SMR	Physcical measures	Leg fat ratio	UKB, Rask-Andersen et al., 2019	195043	166	High and low grade serous	OCAC/Phelan/2017	European	66450	14049	40 941	SD	OR	Weighted median MR	1.07	0.91	1.26				Insufficient
270	#2566	Freuer	2021	Body Fat Distribution and Risk of Breast, Endometrial, and Ovarian Cancer: A Two-Sample Mendelian Randomization Study	34680200	2SMR	Physcical measures	Leg fat ratio	UKB, Rask-Andersen et al., 2019	195043	166	High and low grade serous	OCAC/Phelan/2017	European	66450	14049	40 941	SD	OR	MR-Egger	0.91	0.66	1.25				Insufficient
270	#2566	Freuer	2021	Body Fat Distribution and Risk of Breast, Endometrial, and Ovarian Cancer: A Two-Sample Mendelian Randomization Study	34680200	2SMR	Physcical measures	Leg fat ratio	UKB, Rask-Andersen et al., 2019	195043	166	High and low grade serous	OCAC/Phelan/2017	European	66450	14049	40 941	SD	OR	MR-PRESSO	1	0.91	1.1				Insufficient
270	#2566	Freuer	2021	Body Fat Distribution and Risk of Breast, Endometrial, and Ovarian Cancer: A Two-Sample Mendelian Randomization Study	34680200	2SMR	Physcical measures	Leg fat ratio	UKB, Rask-Andersen et al., 2019	195043	166	High and low grade serous	OCAC/Phelan/2017	European	66450	14049	40 941	SD	OR	Multivariate MR	1.01	0.91	1.12				Insufficient
270	#2566	Freuer	2021	Body Fat Distribution and Risk of Breast, Endometrial, and Ovarian Cancer: A Two-Sample Mendelian Randomization Study	34680200	2SMR	Physcical measures	Leg fat ratio	UKB, Rask-Andersen et al., 2019	195043	166	High and low grade serous	OCAC/Phelan/2017	European	66450	14049	40 941	SD	OR	RAPS MR	1.01	0.91	1.12				Insufficient
270	#2566	Freuer	2021	Body Fat Distribution and Risk of Breast, Endometrial, and Ovarian Cancer: A Two-Sample Mendelian Randomization Study	34680200	2SMR	Physcical measures	Leg fat ratio	UKB, Rask-Andersen et al., 2019	195043	166	High and low grade serous	OCAC/Phelan/2017	European	66450	14049	40 941	SD	OR	Radial fixed	1	0.91	1.11				Insufficient
270	#2566	Freuer	2021	Body Fat Distribution and Risk of Breast, Endometrial, and Ovarian Cancer: A Two-Sample Mendelian Randomization Study	34680200	2SMR	Physcical measures	Leg fat ratio	UKB, Rask-Andersen et al., 2019	195043	166	High and low grade serous	OCAC/Phelan/2017	European	66450	14049	40 941	SD	OR	Radial random	1	0.91	1.1				Insufficient
271	#2566	Freuer	2021	Body Fat Distribution and Risk of Breast, Endometrial, and Ovarian Cancer: A Two-Sample Mendelian Randomization Study	34680200	2SMR	Physcical measures	Leg fat ratio	UKB, Rask-Andersen et al., 2019	195043	166	Endometroid	OCAC/Phelan/2017	European	66450	2810	40 941	SD	OR	IVW MR	0.98	0.81	1.2				Insufficient
271	#2566	Freuer	2021	Body Fat Distribution and Risk of Breast, Endometrial, and Ovarian Cancer: A Two-Sample Mendelian Randomization Study	34680200	2SMR	Physcical measures	Leg fat ratio	UKB, Rask-Andersen et al., 2019	195043	166	Endometroid	OCAC/Phelan/2017	European	66450	2810	40 941	SD	OR	Weighted median MR	0.97	0.72	1.31				Insufficient
271	#2566	Freuer	2021	Body Fat Distribution and Risk of Breast, Endometrial, and Ovarian Cancer: A Two-Sample Mendelian Randomization Study	34680200	2SMR	Physcical measures	Leg fat ratio	UKB, Rask-Andersen et al., 2019	195043	166	Endometroid	OCAC/Phelan/2017	European	66450	2810	40 941	SD	OR	MR-Egger	0.97	0.49	1.91				Insufficient
271	#2566	Freuer	2021	Body Fat Distribution and Risk of Breast, Endometrial, and Ovarian Cancer: A Two-Sample Mendelian Randomization Study	34680200	2SMR	Physcical measures	Leg fat ratio	UKB, Rask-Andersen et al., 2019	195043	166	Endometroid	OCAC/Phelan/2017	European	66450	2810	40 941	SD	OR	MR-PRESSO	0.98	0.81	1.2				Insufficient
271	#2566	Freuer	2021	Body Fat Distribution and Risk of Breast, Endometrial, and Ovarian Cancer: A Two-Sample Mendelian Randomization Study	34680200	2SMR	Physcical measures	Leg fat ratio	UKB, Rask-Andersen et al., 2019	195043	166	Endometroid	OCAC/Phelan/2017	European	66450	2810	40 941	SD	OR	Multivariate MR	0.98	0.79	1.21				Insufficient
271	#2566	Freuer	2021	Body Fat Distribution and Risk of Breast, Endometrial, and Ovarian Cancer: A Two-Sample Mendelian Randomization Study	34680200	2SMR	Physcical measures	Leg fat ratio	UKB, Rask-Andersen et al., 2019	195043	166	Endometroid	OCAC/Phelan/2017	European	66450	2810	40 941	SD	OR	RAPS MR	0.98	0.79	1.21				Insufficient
271	#2566	Freuer	2021	Body Fat Distribution and Risk of Breast, Endometrial, and Ovarian Cancer: A Two-Sample Mendelian Randomization Study	34680200	2SMR	Physcical measures	Leg fat ratio	UKB, Rask-Andersen et al., 2019	195043	166	Endometroid	OCAC/Phelan/2017	European	66450	2810	40 941	SD	OR	Radial fixed	0.98	0.82	1.18				Insufficient
271	#2566	Freuer	2021	Body Fat Distribution and Risk of Breast, Endometrial, and Ovarian Cancer: A Two-Sample Mendelian Randomization Study	34680200	2SMR	Physcical measures	Leg fat ratio	UKB, Rask-Andersen et al., 2019	195043	166	Endometroid	OCAC/Phelan/2017	European	66450	2810	40 941	SD	OR	Radial random	0.98	0.81	1.2				Insufficient
272	#2566	Freuer	2021	Body Fat Distribution and Risk of Breast, Endometrial, and Ovarian Cancer: A Two-Sample Mendelian Randomization Study	34680200	2SMR	Physcical measures	Leg fat ratio	UKB, Rask-Andersen et al., 2019	195043	166	Clear cell	OCAC/Phelan/2017	European	66450	1366	40 941	SD	OR	IVW MR	0.73	0.56	0.96				Probable
272	#2566	Freuer	2021	Body Fat Distribution and Risk of Breast, Endometrial, and Ovarian Cancer: A Two-Sample Mendelian Randomization Study	34680200	2SMR	Physcical measures	Leg fat ratio	UKB, Rask-Andersen et al., 2019	195043	166	Clear cell	OCAC/Phelan/2017	European	66450	1366	40 941	SD	OR	Weighted median MR	0.75	0.5	1.12				Probable
272	#2566	Freuer	2021	Body Fat Distribution and Risk of Breast, Endometrial, and Ovarian Cancer: A Two-Sample Mendelian Randomization Study	34680200	2SMR	Physcical measures	Leg fat ratio	UKB, Rask-Andersen et al., 2019	195043	166	Clear cell	OCAC/Phelan/2017	European	66450	1366	40 941	SD	OR	MR-Egger	0.48	0.19	1.24				Probable
272	#2566	Freuer	2021	Body Fat Distribution and Risk of Breast, Endometrial, and Ovarian Cancer: A Two-Sample Mendelian Randomization Study	34680200	2SMR	Physcical measures	Leg fat ratio	UKB, Rask-Andersen et al., 2019	195043	166	Clear cell	OCAC/Phelan/2017	European	66450	1366	40 941	SD	OR	MR-PRESSO	0.73	0.56	0.96				Probable
272	#2566	Freuer	2021	Body Fat Distribution and Risk of Breast, Endometrial, and Ovarian Cancer: A Two-Sample Mendelian Randomization Study	34680200	2SMR	Physcical measures	Leg fat ratio	UKB, Rask-Andersen et al., 2019	195043	166	Clear cell	OCAC/Phelan/2017	European	66450	1366	40 941	SD	OR	Multivariate MR	0.73	0.55	0.99				Probable
272	#2566	Freuer	2021	Body Fat Distribution and Risk of Breast, Endometrial, and Ovarian Cancer: A Two-Sample Mendelian Randomization Study	34680200	2SMR	Physcical measures	Leg fat ratio	UKB, Rask-Andersen et al., 2019	195043	166	Clear cell	OCAC/Phelan/2017	European	66450	1366	40 941	SD	OR	RAPS MR	0.73	0.55	0.99				Probable
272	#2566	Freuer	2021	Body Fat Distribution and Risk of Breast, Endometrial, and Ovarian Cancer: A Two-Sample Mendelian Randomization Study	34680200	2SMR	Physcical measures	Leg fat ratio	UKB, Rask-Andersen et al., 2019	195043	166	Clear cell	OCAC/Phelan/2017	European	66450	1366	40 941	SD	OR	Radial fixed	0.73	0.56	0.94				Probable
272	#2566	Freuer	2021	Body Fat Distribution and Risk of Breast, Endometrial, and Ovarian Cancer: A Two-Sample Mendelian Randomization Study	34680200	2SMR	Physcical measures	Leg fat ratio	UKB, Rask-Andersen et al., 2019	195043	166	Clear cell	OCAC/Phelan/2017	European	66450	1366	40 941	SD	OR	Radial random	0.73	0.55	0.97				Probable
273	#2539	Lu	2022	Assessment of causal effects of visceral adipose tissue on risk of cancers: a Mendelian randomization study	35218345	2SMR	Physcical measures	Visceral adipose tissue	UKB, Karlsson T, 2019	161 149	70	OC	OCAC/Phelan/2017	European	66450	25 509	40 941		OR	IVW MR	1.12	0.96	1.31	0.144			Insufficient
273	#2539	Lu	2022	Assessment of causal effects of visceral adipose tissue on risk of cancers: a Mendelian randomization study	35218345	2SMR	Physcical measures	Visceral adipose tissue	UKB, Karlsson T, 2019	161 149	70	OC	OCAC/Phelan/2017	European	66450	25 509	40 941		OR	Weighted median MR	1.05	0.85	1.3	0.632			Insufficient
273	#2539	Lu	2022	Assessment of causal effects of visceral adipose tissue on risk of cancers: a Mendelian randomization study	35218345	2SMR	Physcical measures	Visceral adipose tissue	UKB, Karlsson T, 2019	161 149	70	OC	OCAC/Phelan/2017	European	66450	25 509	40 941		OR	MR-Egger	1.13	0.67	1.89	0.662			Insufficient
273	#2539	Lu	2022	Assessment of causal effects of visceral adipose tissue on risk of cancers: a Mendelian randomization study	35218345	2SMR	Physcical measures	Visceral adipose tissue	UKB, Karlsson T, 2019	161 149	70	OC	OCAC/Phelan/2017	European	66450	25 509	40 941		OR	MR-PRESSO	1.12	0.97	1.3	0.138	0.99		Insufficient
274	#2539	Lu	2022	Assessment of causal effects of visceral adipose tissue on risk of cancers: a Mendelian randomization study	35218345	2SMR	Physcical measures	Visceral adipose tissue	UKB, Karlsson T, 2019	161 149	70	Low grade mucinous	OCAC/Phelan/2017	European	42090	1149	40 941		OR	IVW MR	1.26	0.78	2.03	0.352			Insufficient
274	#2539	Lu	2022	Assessment of causal effects of visceral adipose tissue on risk of cancers: a Mendelian randomization study	35218345	2SMR	Physcical measures	Visceral adipose tissue	UKB, Karlsson T, 2019	161 149	70	Low grade mucinous	OCAC/Phelan/2017	European	42090	1149	40 941		OR	Weighted median MR	0.91	0.44	1.89	0.794			Insufficient
274	#2539	Lu	2022	Assessment of causal effects of visceral adipose tissue on risk of cancers: a Mendelian randomization study	35218345	2SMR	Physcical measures	Visceral adipose tissue	UKB, Karlsson T, 2019	161 149	70	Low grade mucinous	OCAC/Phelan/2017	European	42090	1149	40 941		OR	MR-Egger	0.74	0.14	3.84	0.723	0.514		Insufficient
275	#2539	Lu	2022	Assessment of causal effects of visceral adipose tissue on risk of cancers: a Mendelian randomization study	35218345	2SMR	Physcical measures	Visceral adipose tissue	UKB, Karlsson T, 2019	161 149	70	Invasive mucinous	OCAC/Phelan/2017	European	42358	1417	40 941		OR	IVW MR	1.14	0.74	1.74	0.554			Insufficient
275	#2539	Lu	2022	Assessment of causal effects of visceral adipose tissue on risk of cancers: a Mendelian randomization study	35218345	2SMR	Physcical measures	Visceral adipose tissue	UKB, Karlsson T, 2019	161 149	70	Invasive mucinous	OCAC/Phelan/2017	European	42358	1417	40 941		OR	Weighted median MR	1.65	0.89	3.05	0.111			Insufficient
275	#2539	Lu	2022	Assessment of causal effects of visceral adipose tissue on risk of cancers: a Mendelian randomization study	35218345	2SMR	Physcical measures	Visceral adipose tissue	UKB, Karlsson T, 2019	161 149	70	Invasive mucinous	OCAC/Phelan/2017	European	42358	1417	40 941		OR	MR-Egger	2.85	0.67	12.1	0.161	0.197		Insufficient
276	#2539	Lu	2022	Assessment of causal effects of visceral adipose tissue on risk of cancers: a Mendelian randomization study	35218345	2SMR	Physcical measures	Visceral adipose tissue	UKB, Karlsson T, 2019	161 149	70	LGS	OCAC/Phelan/2017	European	41953	1012	40 941		OR	IVW MR	0.82	0.48	1.4	0.469			Insufficient
276	#2539	Lu	2022	Assessment of causal effects of visceral adipose tissue on risk of cancers: a Mendelian randomization study	35218345	2SMR	Physcical measures	Visceral adipose tissue	UKB, Karlsson T, 2019	161 149	70	LGS	OCAC/Phelan/2017	European	41953	1012	40 941		OR	Weighted median MR	0.93	0.42	2.03	0.849			Insufficient
276	#2539	Lu	2022	Assessment of causal effects of visceral adipose tissue on risk of cancers: a Mendelian randomization study	35218345	2SMR	Physcical measures	Visceral adipose tissue	UKB, Karlsson T, 2019	161 149	70	LGS	OCAC/Phelan/2017	European	41953	1012	40 941		OR	MR-Egger	1.91	0.31	11.78	0.488	0.344		Insufficient
277	#2539	Lu	2022	Assessment of causal effects of visceral adipose tissue on risk of cancers: a Mendelian randomization study	35218345	2SMR	Physcical measures	Visceral adipose tissue	UKB, Karlsson T, 2019	161 149	70	HGS	OCAC/Phelan/2017	European	53978	13037	40 941		OR	IVW MR	1.07	0.88	1.29	0.503			Insufficient
277	#2539	Lu	2022	Assessment of causal effects of visceral adipose tissue on risk of cancers: a Mendelian randomization study	35218345	2SMR	Physcical measures	Visceral adipose tissue	UKB, Karlsson T, 2019	161 149	70	HGS	OCAC/Phelan/2017	European	53978	13037	40 941		OR	Weighted median MR	1.2	0.92	1.55	0.174			Insufficient
277	#2539	Lu	2022	Assessment of causal effects of visceral adipose tissue on risk of cancers: a Mendelian randomization study	35218345	2SMR	Physcical measures	Visceral adipose tissue	UKB, Karlsson T, 2019	161 149	70	HGS	OCAC/Phelan/2017	European	53978	13037	40 941		OR	MR-Egger	0.84	0.44	1.59	0.597			Insufficient
277	#2539	Lu	2022	Assessment of causal effects of visceral adipose tissue on risk of cancers: a Mendelian randomization study	35218345	2SMR	Physcical measures	Visceral adipose tissue	UKB, Karlsson T, 2019	161 149	70	HGS	OCAC/Phelan/2017	European	53978	13037	40 941		OR	MR-PRESSO	1.08	0.9	1.3	0.408	0.448		Insufficient
278	#2539	Lu	2022	Assessment of causal effects of visceral adipose tissue on risk of cancers: a Mendelian randomization study	35218345	2SMR	Physcical measures	Visceral adipose tissue	UKB, Karlsson T, 2019	161 149	70	Endometroid	OCAC/Phelan/2017	European	43751	2810	40 941		OR	IVW MR	1.39	1	1.94	0.0497			Insufficient
278	#2539	Lu	2022	Assessment of causal effects of visceral adipose tissue on risk of cancers: a Mendelian randomization study	35218345	2SMR	Physcical measures	Visceral adipose tissue	UKB, Karlsson T, 2019	161 149	70	Endometroid	OCAC/Phelan/2017	European	43751	2810	40 941		OR	Weighted median MR	1.38	0.86	2.21	0.178			Insufficient
278	#2539	Lu	2022	Assessment of causal effects of visceral adipose tissue on risk of cancers: a Mendelian randomization study	35218345	2SMR	Physcical measures	Visceral adipose tissue	UKB, Karlsson T, 2019	161 149	70	Endometroid	OCAC/Phelan/2017	European	43751	2810	40 941		OR	MR-Egger	1.8	0.57	5.66	0.32	0.913		Insufficient
279	#2539	Lu	2022	Assessment of causal effects of visceral adipose tissue on risk of cancers: a Mendelian randomization study	35218345	2SMR	Physcical measures	Visceral adipose tissue	UKB, Karlsson T, 2019	161 149	70	Clear cell	OCAC/Phelan/2017	European	42090	1366	40 941		OR	IVW MR	1.3	0.83	2.04	0.249			Insufficient
279	#2539	Lu	2022	Assessment of causal effects of visceral adipose tissue on risk of cancers: a Mendelian randomization study	35218345	2SMR	Physcical measures	Visceral adipose tissue	UKB, Karlsson T, 2019	161 149	70	Clear cell	OCAC/Phelan/2017	European	42090	1366	40 941		OR	Weighted median MR	1.73	0.91	3.29	0.0973			Insufficient
279	#2539	Lu	2022	Assessment of causal effects of visceral adipose tissue on risk of cancers: a Mendelian randomization study	35218345	2SMR	Physcical measures	Visceral adipose tissue	UKB, Karlsson T, 2019	161 149	70	Clear cell	OCAC/Phelan/2017	European	42090	1366	40 941		OR	MR-Egger	4.28	0.94	19.58	0.0655	0.114		Insufficient
280	#2512	Vithayathil	2021	Body size and composition and risk of site-specific cancers in the UK Biobank and large international consortia: A mendelian randomisation study	34324486	2SMR, multivariate	Physcical measures	Fat mass index (FMI) (fat mass/height (in m)2	UKB/Larsson/2020/PMID:32294276	331291	577	Ovarian cancer	UKB			1839	196986		OR	IVW MR	1.12	0.73	1.71	0.608			Non-evaluable
281	#2512	Vithayathil	2021	Body size and composition and risk of site-specific cancers in the UK Biobank and large international consortia: A mendelian randomisation study	34324486	2SMR, multivariate	Physcical measures	Fat mass index (FMI) (fat mass/height (in m)2	UKB/Larsson/2020/PMID:32294276		538	Ovarian cancer	OCAC/Phelan/2017	European		25509	40941	per 1kg/m2 increase	OR	IVW MR	0.98	0.79	1.21	0.82			Non-evaluable
282	#2512	Vithayathil	2021	Body size and composition and risk of site-specific cancers in the UK Biobank and large international consortia: A mendelian randomisation study	34324486	2SMR, multivariate	Physcical measures	Fat mass index (FMI) (fat mass/height (in m)2	UKB/Larsson/2020/PMID:32294276		538	Ovarian cancer, mucinous	OCAC/Phelan/2017	European		2566	40941	per 1kg/m2 increase	OR	IVW MR	1.21	0.81	1.82	0.349			Non-evaluable
283	#2512	Vithayathil	2021	Body size and composition and risk of site-specific cancers in the UK Biobank and large international consortia: A mendelian randomisation study	34324486	2SMR, multivariate	Physcical measures	Fat mass index (FMI) (fat mass/height (in m)2	UKB/Larsson/2020/PMID:32294276		538	Ovarian cancer, endometrioid	OCAC/Phelan/2017	European		2810	40941	per 1kg/m2 increase	OR	IVW MR	0.9	0.59	1.37	0.618			Non-evaluable
284	#2512	Vithayathil	2021	Body size and composition and risk of site-specific cancers in the UK Biobank and large international consortia: A mendelian randomisation study	34324486	2SMR, multivariate	Physcical measures	Fat mass index (FMI) (fat mass/height (in m)2	UKB/Larsson/2020/PMID:32294276		538	Ovarian cancer serous	OCAC/Phelan/2017	European		14049	40941	per 1kg/m2 increase	OR	IVW MR	0.93	0.73	1.19	0.58			Non-evaluable
285	#2512	Vithayathil	2021	Body size and composition and risk of site-specific cancers in the UK Biobank and large international consortia: A mendelian randomisation study	34324486	2SMR, multivariate	Physcical measures	Fat mass index (FMI) (fat mass/height (in m)2	UKB/Larsson/2020/PMID:32294276		538	Ovarian cancer clear cell	OCAC/Phelan/2017	European		1366	40941	per 1kg/m2 increase	OR	IVW MR	0.75	0.43	1.31	0.315			Non-evaluable
286	#2742	Martin	2022	Disease consequences of higher adiposity uncoupled from its adverse metabolic effects using Mendelian randomisation	35074047	2SMR	Physcical measures	Favourable adiposity	UKB/Ji/2019 & Martin, 2021	442278	36	Ovarian cancer	FinnGen	European		604	99757	SD	OR	IVW MR	0.36	0.07	1.96	0.244			Insufficient
286	#2742	Martin	2022	Disease consequences of higher adiposity uncoupled from its adverse metabolic effects using Mendelian randomisation	35074047	2SMR	Physcical measures	Favourable adiposity	UKB/Ji/2019 & Martin, 2021	442278	36	Ovarian cancer	FinnGen	European		604	99757	SD	OR	Weighted median MR	0.27	0.03	2.59	0.258			Insufficient
286	#2742	Martin	2022	Disease consequences of higher adiposity uncoupled from its adverse metabolic effects using Mendelian randomisation	35074047	2SMR	Physcical measures	Favourable adiposity	UKB/Ji/2019 & Martin, 2021	442278	36	Ovarian cancer	FinnGen	European		604	99757	SD	OR	MR-Egger	0.1	0	18.4	0.39	0.609		Insufficient
286	#2742	Martin	2022	Disease consequences of higher adiposity uncoupled from its adverse metabolic effects using Mendelian randomisation	35074047	2SMR	Physcical measures	Favourable adiposity	UKB/Ji/2019 & Martin, 2021	442278	36	Ovarian cancer	FinnGen	European		604	99757	SD	OR	Multivariate MR	0.4	0.04	3.91	0.43			Insufficient
287	#2742	Martin	2022	Disease consequences of higher adiposity uncoupled from its adverse metabolic effects using Mendelian randomisation	35074047	2SMR	Physcical measures	Favourable adiposity	UKB/Ji/2019 & Martin, 2021		36	OC, Meta-analysis	FinnGen+OCAC	European				SD	OR	IVW MR	0.35	0.18	0.7	0.003			Non-evaluable
288	#2742	Martin	2022	Disease consequences of higher adiposity uncoupled from its adverse metabolic effects using Mendelian randomisation	35074047	2SMR	Physcical measures	Favourable adiposity	UKB/Ji/2019 & Martin, 2021		36	Clear cell	OCAC/Phelan/2017	European		1366	40941	SD	OR	IVW MR	1.25	0.43	3.62	0.684			Insufficient
288	#2742	Martin	2022	Disease consequences of higher adiposity uncoupled from its adverse metabolic effects using Mendelian randomisation	35074047	2SMR	Physcical measures	Favourable adiposity	UKB/Ji/2019 & Martin, 2021		36	Clear cell	OCAC/Phelan/2017	European		1366	40941	SD	OR	Weighted median MR	1.59	0.35	7.19	0.55			Insufficient
288	#2742	Martin	2022	Disease consequences of higher adiposity uncoupled from its adverse metabolic effects using Mendelian randomisation	35074047	2SMR	Physcical measures	Favourable adiposity	UKB/Ji/2019 & Martin, 2021		36	Clear cell	OCAC/Phelan/2017	European		1366	40941	SD	OR	MR-Egger	0.59	0.02	16.94	0.757	0.644		Insufficient
288	#2742	Martin	2022	Disease consequences of higher adiposity uncoupled from its adverse metabolic effects using Mendelian randomisation	35074047	2SMR	Physcical measures	Favourable adiposity	UKB/Ji/2019 & Martin, 2021		36	Clear cell	OCAC/Phelan/2017	European		1366	40941	SD	OR	Multivariate MR	1.3	0.29	5.78	0.73			Insufficient
289	#2742	Martin	2022	Disease consequences of higher adiposity uncoupled from its adverse metabolic effects using Mendelian randomisation	35074047	2SMR	Physcical measures	Favourable adiposity	UKB/Ji/2019 & Martin, 2021		36	Endometroid	OCAC/Phelan/2017	European		2810	40941	SD	OR	IVW MR	0.42	0.17	1.06	0.074			Probable
289	#2742	Martin	2022	Disease consequences of higher adiposity uncoupled from its adverse metabolic effects using Mendelian randomisation	35074047	2SMR	Physcical measures	Favourable adiposity	UKB/Ji/2019 & Martin, 2021		36	Endometroid	OCAC/Phelan/2017	European		2810	40941	SD	OR	Weighted median MR	0.37	0.12	1.16	0.088			Probable
289	#2742	Martin	2022	Disease consequences of higher adiposity uncoupled from its adverse metabolic effects using Mendelian randomisation	35074047	2SMR	Physcical measures	Favourable adiposity	UKB/Ji/2019 & Martin, 2021		36	Endometroid	OCAC/Phelan/2017	European		2810	40941	SD	OR	MR-Egger	0.02	0	0.24	0.005	0.018		Probable
289	#2742	Martin	2022	Disease consequences of higher adiposity uncoupled from its adverse metabolic effects using Mendelian randomisation	35074047	2SMR	Physcical measures	Favourable adiposity	UKB/Ji/2019 & Martin, 2021		36	Endometroid	OCAC/Phelan/2017	European		2810	40941	SD	OR	Multivariate MR	0.38	0.11	1.29	0.12			Probable
290	#2742	Martin	2022	Disease consequences of higher adiposity uncoupled from its adverse metabolic effects using Mendelian randomisation	35074047	2SMR	Physcical measures	Favourable adiposity	UKB/Ji/2019 & Martin, 2021		36	Epithelial OC	OCAC and CIMBA meta/Phelan/2017	European		29396	68502	SD	OR	IVW MR	0.35	0.17	0.74	0.01			Robust
290	#2742	Martin	2022	Disease consequences of higher adiposity uncoupled from its adverse metabolic effects using Mendelian randomisation	35074047	2SMR	Physcical measures	Favourable adiposity	UKB/Ji/2019 & Martin, 2021		36	Epithelial OC	OCAC and CIMBA meta/Phelan/2017	European		29396	68502	SD	OR	Weighted median MR	0.29	0.1	0.8	0.017			Robust
290	#2742	Martin	2022	Disease consequences of higher adiposity uncoupled from its adverse metabolic effects using Mendelian randomisation	35074047	2SMR	Physcical measures	Favourable adiposity	UKB/Ji/2019 & Martin, 2021		36	Epithelial OC	OCAC and CIMBA meta/Phelan/2017	European		29396	68502	SD	OR	MR-Egger	0.05	0	0.58	0.022	0.076		Robust
290	#2742	Martin	2022	Disease consequences of higher adiposity uncoupled from its adverse metabolic effects using Mendelian randomisation	35074047	2SMR	Physcical measures	Favourable adiposity	UKB/Ji/2019 & Martin, 2021		36	Epithelial OC	OCAC and CIMBA meta/Phelan/2017	European		29396	68502	SD	OR	Multivariate MR	0.3	0.09	0.95	0.04			Robust
291	#2742	Martin	2022	Disease consequences of higher adiposity uncoupled from its adverse metabolic effects using Mendelian randomisation	35074047	2SMR	Physcical measures	Favourable adiposity	UKB/Ji/2019 & Martin, 2021		36	High grade serous	OCAC/Phelan/2017	European		13037	40941	SD	OR	IVW MR	1.04	0.51	2.1	0.924			Insufficient
291	#2742	Martin	2022	Disease consequences of higher adiposity uncoupled from its adverse metabolic effects using Mendelian randomisation	35074047	2SMR	Physcical measures	Favourable adiposity	UKB/Ji/2019 & Martin, 2021		36	High grade serous	OCAC/Phelan/2017	European		13037	40941	SD	OR	Weighted median MR	1.03	0.46	2.32	0.95			Insufficient
291	#2742	Martin	2022	Disease consequences of higher adiposity uncoupled from its adverse metabolic effects using Mendelian randomisation	35074047	2SMR	Physcical measures	Favourable adiposity	UKB/Ji/2019 & Martin, 2021		36	High grade serous	OCAC/Phelan/2017	European		13037	40941	SD	OR	MR-Egger	6.43	0.74	56.01	0.101	0.09		Insufficient
291	#2742	Martin	2022	Disease consequences of higher adiposity uncoupled from its adverse metabolic effects using Mendelian randomisation	35074047	2SMR	Physcical measures	Favourable adiposity	UKB/Ji/2019 & Martin, 2021		36	High grade serous	OCAC/Phelan/2017	European		13037	40941	SD	OR	Multivariate MR	0.84	0.37	1.88	0.668			Insufficient
292	#2742	Martin	2022	Disease consequences of higher adiposity uncoupled from its adverse metabolic effects using Mendelian randomisation	35074047	2SMR	Physcical measures	Favourable adiposity	UKB/Ji/2019 & Martin, 2021		36	Invasive Epithelial OC	OCAC/Phelan/2017	European		22406	40941	SD	OR	IVW MR	1.03	0.71	1.51	0.868			Insufficient
292	#2742	Martin	2022	Disease consequences of higher adiposity uncoupled from its adverse metabolic effects using Mendelian randomisation	35074047	2SMR	Physcical measures	Favourable adiposity	UKB/Ji/2019 & Martin, 2021		36	Invasive Epithelial OC	OCAC/Phelan/2017	European		22406	40941	SD	OR	Weighted median MR	0.8	0.48	1.34	0.398			Insufficient
292	#2742	Martin	2022	Disease consequences of higher adiposity uncoupled from its adverse metabolic effects using Mendelian randomisation	35074047	2SMR	Physcical measures	Favourable adiposity	UKB/Ji/2019 & Martin, 2021		36	Invasive Epithelial OC	OCAC/Phelan/2017	European		22406	40941	SD	OR	MR-Egger	0.54	0.16	1.77	0.317	0.267		Insufficient
292	#2742	Martin	2022	Disease consequences of higher adiposity uncoupled from its adverse metabolic effects using Mendelian randomisation	35074047	2SMR	Physcical measures	Favourable adiposity	UKB/Ji/2019 & Martin, 2021		36	Invasive Epithelial OC	OCAC/Phelan/2017	European		22406	40941	SD	OR	Multivariate MR	0.83	0.48	1.42	0.498			Insufficient
293	#2742	Martin	2022	Disease consequences of higher adiposity uncoupled from its adverse metabolic effects using Mendelian randomisation	35074047	2SMR	Physcical measures	Favourable adiposity	UKB/Ji/2019 & Martin, 2021		36	Low grade OC	OCAC/Phelan/2017	European		1012	40941	SD	OR	IVW MR	1.31	0.36	4.81	0.686			Insufficient
293	#2742	Martin	2022	Disease consequences of higher adiposity uncoupled from its adverse metabolic effects using Mendelian randomisation	35074047	2SMR	Physcical measures	Favourable adiposity	UKB/Ji/2019 & Martin, 2021		36	Low grade OC	OCAC/Phelan/2017	European		1012	40941	SD	OR	Weighted median MR	0.83	0.12	5.75	0.848			Insufficient
293	#2742	Martin	2022	Disease consequences of higher adiposity uncoupled from its adverse metabolic effects using Mendelian randomisation	35074047	2SMR	Physcical measures	Favourable adiposity	UKB/Ji/2019 & Martin, 2021		36	Low grade OC	OCAC/Phelan/2017	European		1012	40941	SD	OR	MR-Egger	0.02	0	1.35	0.079	0.043		Insufficient
293	#2742	Martin	2022	Disease consequences of higher adiposity uncoupled from its adverse metabolic effects using Mendelian randomisation	35074047	2SMR	Physcical measures	Favourable adiposity	UKB/Ji/2019 & Martin, 2021		36	Low grade OC	OCAC/Phelan/2017	European		1012	40941	SD	OR	Multivariate MR	0.68	0.1	4.63	0.691			Insufficient
294	#2742	Martin	2022	Disease consequences of higher adiposity uncoupled from its adverse metabolic effects using Mendelian randomisation	35074047	2SMR	Physcical measures	Favourable adiposity	UKB/Ji/2019 & Martin, 2021		36	mucious ovarian carcinoma	OCAC/Phelan/2017	European		1417	40941	SD	OR	IVW MR	1	0.44	2.24	0.995			Insufficient
294	#2742	Martin	2022	Disease consequences of higher adiposity uncoupled from its adverse metabolic effects using Mendelian randomisation	35074047	2SMR	Physcical measures	Favourable adiposity	UKB/Ji/2019 & Martin, 2021		36	mucious ovarian carcinoma	OCAC/Phelan/2017	European		1417	40941	SD	OR	Weighted median MR	1.26	0.42	3.71	0.681			Insufficient
294	#2742	Martin	2022	Disease consequences of higher adiposity uncoupled from its adverse metabolic effects using Mendelian randomisation	35074047	2SMR	Physcical measures	Favourable adiposity	UKB/Ji/2019 & Martin, 2021		36	mucious ovarian carcinoma	OCAC/Phelan/2017	European		1417	40941	SD	OR	MR-Egger	3.19	0.25	41.32	0.38	0.354		Insufficient
294	#2742	Martin	2022	Disease consequences of higher adiposity uncoupled from its adverse metabolic effects using Mendelian randomisation	35074047	2SMR	Physcical measures	Favourable adiposity	UKB/Ji/2019 & Martin, 2021		36	mucious ovarian carcinoma	OCAC/Phelan/2017	European		1417	40941	SD	OR	Multivariate MR	1.28	0.39	4.15	0.686			Insufficient
295	#2742	Martin	2022	Disease consequences of higher adiposity uncoupled from its adverse metabolic effects using Mendelian randomisation	35074047	2SMR	Physcical measures	Favourable adiposity	UKB/Ji/2019 & Martin, 2021		36	Serous invasive	OCAC/Phelan/2017	European		14049	40941	SD	OR	IVW MR	1.06	0.71	1.6	0.772			Insufficient
295	#2742	Martin	2022	Disease consequences of higher adiposity uncoupled from its adverse metabolic effects using Mendelian randomisation	35074047	2SMR	Physcical measures	Favourable adiposity	UKB/Ji/2019 & Martin, 2021		36	Serous invasive	OCAC/Phelan/2017	European		14049	40941	SD	OR	Weighted median MR	1.05	0.57	1.96	0.871			Insufficient
295	#2742	Martin	2022	Disease consequences of higher adiposity uncoupled from its adverse metabolic effects using Mendelian randomisation	35074047	2SMR	Physcical measures	Favourable adiposity	UKB/Ji/2019 & Martin, 2021		36	Serous invasive	OCAC/Phelan/2017	European		14049	40941	SD	OR	MR-Egger	0.61	0.17	2.24	0.466	0.388		Insufficient
295	#2742	Martin	2022	Disease consequences of higher adiposity uncoupled from its adverse metabolic effects using Mendelian randomisation	35074047	2SMR	Physcical measures	Favourable adiposity	UKB/Ji/2019 & Martin, 2021		36	Serous invasive	OCAC/Phelan/2017	European		14049	40941	SD	OR	Multivariate MR	1.24	0.69	2.22	0.476			Insufficient
296	#2742	Martin	2022	Disease consequences of higher adiposity uncoupled from its adverse metabolic effects using Mendelian randomisation	35074047	2SMR	Physcical measures	Favourable adiposity	UKB/Ji/2019 & Martin, 2021		36	Serous low grade borderline	OCAC/Phelan/2017	European		1954	40941	SD	OR	IVW MR	0.48	0.22	1.07	0.081			Probable
296	#2742	Martin	2022	Disease consequences of higher adiposity uncoupled from its adverse metabolic effects using Mendelian randomisation	35074047	2SMR	Physcical measures	Favourable adiposity	UKB/Ji/2019 & Martin, 2021		36	Serous low grade borderline	OCAC/Phelan/2017	European		1954	40941	SD	OR	Weighted median MR	0.62	0.21	1.82	0.383			Probable
296	#2742	Martin	2022	Disease consequences of higher adiposity uncoupled from its adverse metabolic effects using Mendelian randomisation	35074047	2SMR	Physcical measures	Favourable adiposity	UKB/Ji/2019 & Martin, 2021		36	Serous low grade borderline	OCAC/Phelan/2017	European		1954	40941	SD	OR	MR-Egger	0.03	0	0.29	0.006	0.014		Probable
296	#2742	Martin	2022	Disease consequences of higher adiposity uncoupled from its adverse metabolic effects using Mendelian randomisation	35074047	2SMR	Physcical measures	Favourable adiposity	UKB/Ji/2019 & Martin, 2021		36	Serous low grade borderline	OCAC/Phelan/2017	European		1954	40941	SD	OR	Multivariate MR	0.72	0.24	2.16	0.553			Probable
297	#2742	Martin	2022	Disease consequences of higher adiposity uncoupled from its adverse metabolic effects using Mendelian randomisation	35074047	2SMR	Physcical measures	Favourable adiposity	UKB/Ji/2019 & Martin, 2021		36	Ovarian cancer	UKB	European		1381	243421	SD	OR	IVW MR	0.34	0.12	0.92	0.041			Non-evaluable
298	#2742	Martin	2022	Disease consequences of higher adiposity uncoupled from its adverse metabolic effects using Mendelian randomisation	35074047	2SMR	Physcical measures	Unfavourable adiposity	UKB/Ji/2019 & Martin, 2021	442278	38	Ovarian cancer	FinnGen	European		604	99757	SD	OR	IVW MR	1.14	0.39	3.34	0.819			Insufficient
298	#2742	Martin	2022	Disease consequences of higher adiposity uncoupled from its adverse metabolic effects using Mendelian randomisation	35074047	2SMR	Physcical measures	Unfavourable adiposity	UKB/Ji/2019 & Martin, 2021	442278	38	Ovarian cancer	FinnGen	European		604	99757	SD	OR	Weighted median MR	0.92	0.18	4.62	0.915			Insufficient
298	#2742	Martin	2022	Disease consequences of higher adiposity uncoupled from its adverse metabolic effects using Mendelian randomisation	35074047	2SMR	Physcical measures	Unfavourable adiposity	UKB/Ji/2019 & Martin, 2021	442278	38	Ovarian cancer	FinnGen	European		604	99757	SD	OR	MR-Egger	7.73	0.19	321.65	0.291	0.27		Insufficient
298	#2742	Martin	2022	Disease consequences of higher adiposity uncoupled from its adverse metabolic effects using Mendelian randomisation	35074047	2SMR	Physcical measures	Unfavourable adiposity	UKB/Ji/2019 & Martin, 2021	442278	38	Ovarian cancer	FinnGen	European		604	99757	SD	OR	Multivariate MR	0.94	0.19	4.63	0.936			Insufficient
299	#2742	Martin	2022	Disease consequences of higher adiposity uncoupled from its adverse metabolic effects using Mendelian randomisation	35074047	2SMR	Physcical measures	Unfavourable adiposity	UKB/Ji/2019 & Martin, 2021		38	OC,meta-analysis	FinnGen+OCAC	European				SD	OR	IVW MR	1.26	0.8	1.99	0.315			Non-evaluable
300	#2742	Martin	2022	Disease consequences of higher adiposity uncoupled from its adverse metabolic effects using Mendelian randomisation	35074047	2SMR	Physcical measures	Unfavourable adiposity	UKB/Ji/2019 & Martin, 2021		38	Clear cell	OCAC/Phelan/2017	European		1366	40941	SD	OR	IVW MR	1.21	0.59	2.48	0.605			Probable
300	#2742	Martin	2022	Disease consequences of higher adiposity uncoupled from its adverse metabolic effects using Mendelian randomisation	35074047	2SMR	Physcical measures	Unfavourable adiposity	UKB/Ji/2019 & Martin, 2021		38	Clear cell	OCAC/Phelan/2017	European		1366	40941	SD	OR	Weighted median MR	1.92	0.7	5.28	0.204			Probable
300	#2742	Martin	2022	Disease consequences of higher adiposity uncoupled from its adverse metabolic effects using Mendelian randomisation	35074047	2SMR	Physcical measures	Unfavourable adiposity	UKB/Ji/2019 & Martin, 2021		38	Clear cell	OCAC/Phelan/2017	European		1366	40941	SD	OR	MR-Egger	14.71	1.3	166.03	0.036	0.035		Probable
300	#2742	Martin	2022	Disease consequences of higher adiposity uncoupled from its adverse metabolic effects using Mendelian randomisation	35074047	2SMR	Physcical measures	Unfavourable adiposity	UKB/Ji/2019 & Martin, 2021		38	Clear cell	OCAC/Phelan/2017	European		1366	40941	SD	OR	Multivariate MR	1.86	0.61	5.6	0.273			Probable
301	#2742	Martin	2022	Disease consequences of higher adiposity uncoupled from its adverse metabolic effects using Mendelian randomisation	35074047	2SMR	Physcical measures	Unfavourable adiposity	UKB/Ji/2019 & Martin, 2021		38	Endometroid	OCAC/Phelan/2017	European		2810	40941	SD	OR	IVW MR	1.85	0.95	3.58	0.077			Insufficient
301	#2742	Martin	2022	Disease consequences of higher adiposity uncoupled from its adverse metabolic effects using Mendelian randomisation	35074047	2SMR	Physcical measures	Unfavourable adiposity	UKB/Ji/2019 & Martin, 2021		38	Endometroid	OCAC/Phelan/2017	European		2810	40941	SD	OR	Weighted median MR	1.75	0.76	4.03	0.193			Insufficient
301	#2742	Martin	2022	Disease consequences of higher adiposity uncoupled from its adverse metabolic effects using Mendelian randomisation	35074047	2SMR	Physcical measures	Unfavourable adiposity	UKB/Ji/2019 & Martin, 2021		38	Endometroid	OCAC/Phelan/2017	European		2810	40941	SD	OR	MR-Egger	5.66	0.58	54.83	0.144	0.32		Insufficient
301	#2742	Martin	2022	Disease consequences of higher adiposity uncoupled from its adverse metabolic effects using Mendelian randomisation	35074047	2SMR	Physcical measures	Unfavourable adiposity	UKB/Ji/2019 & Martin, 2021		38	Endometroid	OCAC/Phelan/2017	European		2810	40941	SD	OR	Multivariate MR	1.72	0.73	4.05	0.214			Insufficient
302	#2742	Martin	2022	Disease consequences of higher adiposity uncoupled from its adverse metabolic effects using Mendelian randomisation	35074047	2SMR	Physcical measures	Unfavourable adiposity	UKB/Ji/2019 & Martin, 2021		38	Epithelial OC	OCAC and CIMBA meta/Phelan/2017	European		29396	68502	SD	OR	IVW MR	1.29	0.78	2.13	0.323			Insufficient
302	#2742	Martin	2022	Disease consequences of higher adiposity uncoupled from its adverse metabolic effects using Mendelian randomisation	35074047	2SMR	Physcical measures	Unfavourable adiposity	UKB/Ji/2019 & Martin, 2021		38	Epithelial OC	OCAC and CIMBA meta/Phelan/2017	European		29396	68502	SD	OR	Weighted median MR	1.34	0.64	2.79	0.435			Insufficient
302	#2742	Martin	2022	Disease consequences of higher adiposity uncoupled from its adverse metabolic effects using Mendelian randomisation	35074047	2SMR	Physcical measures	Unfavourable adiposity	UKB/Ji/2019 & Martin, 2021		38	Epithelial OC	OCAC and CIMBA meta/Phelan/2017	European		29396	68502	SD	OR	MR-Egger	3.08	0.56	17.1	0.206	0.305		Insufficient
302	#2742	Martin	2022	Disease consequences of higher adiposity uncoupled from its adverse metabolic effects using Mendelian randomisation	35074047	2SMR	Physcical measures	Unfavourable adiposity	UKB/Ji/2019 & Martin, 2021		38	Epithelial OC	OCAC and CIMBA meta/Phelan/2017	European		29396	68502	SD	OR	Multivariate MR	1.35	0.65	2.78	0.419			Insufficient
303	#2742	Martin	2022	Disease consequences of higher adiposity uncoupled from its adverse metabolic effects using Mendelian randomisation	35074047	2SMR	Physcical measures	Unfavourable adiposity	UKB/Ji/2019 & Martin, 2021		38	High grade serous	OCAC/Phelan/2017	European		13037	40941	SD	OR	IVW MR	0.97	0.68	1.39	0.87			Insufficient
303	#2742	Martin	2022	Disease consequences of higher adiposity uncoupled from its adverse metabolic effects using Mendelian randomisation	35074047	2SMR	Physcical measures	Unfavourable adiposity	UKB/Ji/2019 & Martin, 2021		38	High grade serous	OCAC/Phelan/2017	European		13037	40941	SD	OR	Weighted median MR	1.3	0.76	2.21	0.342			Insufficient
303	#2742	Martin	2022	Disease consequences of higher adiposity uncoupled from its adverse metabolic effects using Mendelian randomisation	35074047	2SMR	Physcical measures	Unfavourable adiposity	UKB/Ji/2019 & Martin, 2021		38	High grade serous	OCAC/Phelan/2017	European		13037	40941	SD	OR	MR-Egger	2.34	0.69	7.97	0.183	0.071		Insufficient
303	#2742	Martin	2022	Disease consequences of higher adiposity uncoupled from its adverse metabolic effects using Mendelian randomisation	35074047	2SMR	Physcical measures	Unfavourable adiposity	UKB/Ji/2019 & Martin, 2021		38	High grade serous	OCAC/Phelan/2017	European		13037	40941	SD	OR	Multivariate MR	1.3	0.76	2.23	0.334			Insufficient
304	#2742	Martin	2022	Disease consequences of higher adiposity uncoupled from its adverse metabolic effects using Mendelian randomisation	35074047	2SMR	Physcical measures	Unfavourable adiposity	UKB/Ji/2019 & Martin, 2021		38	Invasive Epithelial OC	OCAC/Phelan/2017	European		22406	40941	SD	OR	IVW MR	1.27	0.96	1.68	0.097			Insufficient
304	#2742	Martin	2022	Disease consequences of higher adiposity uncoupled from its adverse metabolic effects using Mendelian randomisation	35074047	2SMR	Physcical measures	Unfavourable adiposity	UKB/Ji/2019 & Martin, 2021		38	Invasive Epithelial OC	OCAC/Phelan/2017	European		22406	40941	SD	OR	Weighted median MR	1.36	0.95	1.94	0.095			Insufficient
304	#2742	Martin	2022	Disease consequences of higher adiposity uncoupled from its adverse metabolic effects using Mendelian randomisation	35074047	2SMR	Physcical measures	Unfavourable adiposity	UKB/Ji/2019 & Martin, 2021		38	Invasive Epithelial OC	OCAC/Phelan/2017	European		22406	40941	SD	OR	MR-Egger	1.97	0.76	5.1	0.173	0.357		Insufficient
304	#2742	Martin	2022	Disease consequences of higher adiposity uncoupled from its adverse metabolic effects using Mendelian randomisation	35074047	2SMR	Physcical measures	Unfavourable adiposity	UKB/Ji/2019 & Martin, 2021		38	Invasive Epithelial OC	OCAC/Phelan/2017	European		22406	40941	SD	OR	Multivariate MR	1.37	0.95	1.98	0.091			Insufficient
305	#2742	Martin	2022	Disease consequences of higher adiposity uncoupled from its adverse metabolic effects using Mendelian randomisation	35074047	2SMR	Physcical measures	Unfavourable adiposity	UKB/Ji/2019 & Martin, 2021		38	Low grade OC	OCAC/Phelan/2017	European		1012	40941	SD	OR	IVW MR	1.31	0.55	3.14	0.547			Insufficient
305	#2742	Martin	2022	Disease consequences of higher adiposity uncoupled from its adverse metabolic effects using Mendelian randomisation	35074047	2SMR	Physcical measures	Unfavourable adiposity	UKB/Ji/2019 & Martin, 2021		38	Low grade OC	OCAC/Phelan/2017	European		1012	40941	SD	OR	Weighted median MR	1.27	0.34	4.68	0.72			Insufficient
305	#2742	Martin	2022	Disease consequences of higher adiposity uncoupled from its adverse metabolic effects using Mendelian randomisation	35074047	2SMR	Physcical measures	Unfavourable adiposity	UKB/Ji/2019 & Martin, 2021		38	Low grade OC	OCAC/Phelan/2017	European		1012	40941	SD	OR	MR-Egger	2.4	0.12	49.68	0.575	0.685		Insufficient
305	#2742	Martin	2022	Disease consequences of higher adiposity uncoupled from its adverse metabolic effects using Mendelian randomisation	35074047	2SMR	Physcical measures	Unfavourable adiposity	UKB/Ji/2019 & Martin, 2021		38	Low grade OC	OCAC/Phelan/2017	European		1012	40941	SD	OR	Multivariate MR	1.29	0.36	4.66	0.693			Insufficient
306	#2742	Martin	2022	Disease consequences of higher adiposity uncoupled from its adverse metabolic effects using Mendelian randomisation	35074047	2SMR	Physcical measures	Unfavourable adiposity	UKB/Ji/2019 & Martin, 2021		38	mucious ovarian carcinoma	OCAC/Phelan/2017	European		1417	40941	SD	OR	IVW MR	1.69	0.99	2.86	0.061			Insufficient
306	#2742	Martin	2022	Disease consequences of higher adiposity uncoupled from its adverse metabolic effects using Mendelian randomisation	35074047	2SMR	Physcical measures	Unfavourable adiposity	UKB/Ji/2019 & Martin, 2021		38	mucious ovarian carcinoma	OCAC/Phelan/2017	European		1417	40941	SD	OR	Weighted median MR	1.74	0.79	3.82	0.166			Insufficient
306	#2742	Martin	2022	Disease consequences of higher adiposity uncoupled from its adverse metabolic effects using Mendelian randomisation	35074047	2SMR	Physcical measures	Unfavourable adiposity	UKB/Ji/2019 & Martin, 2021		38	mucious ovarian carcinoma	OCAC/Phelan/2017	European		1417	40941	SD	OR	MR-Egger	1.92	0.31	11.83	0.486	0.873		Insufficient
306	#2742	Martin	2022	Disease consequences of higher adiposity uncoupled from its adverse metabolic effects using Mendelian randomisation	35074047	2SMR	Physcical measures	Unfavourable adiposity	UKB/Ji/2019 & Martin, 2021		38	mucious ovarian carcinoma	OCAC/Phelan/2017	European		1417	40941	SD	OR	Multivariate MR	1.74	0.78	3.87	0.177			Insufficient
307	#2742	Martin	2022	Disease consequences of higher adiposity uncoupled from its adverse metabolic effects using Mendelian randomisation	35074047	2SMR	Physcical measures	Unfavourable adiposity	UKB/Ji/2019 & Martin, 2021		38	Serous invasive	OCAC/Phelan/2017	European		14049	40941	SD	OR	IVW MR	1.08	0.81	1.43	0.614			Insufficient
307	#2742	Martin	2022	Disease consequences of higher adiposity uncoupled from its adverse metabolic effects using Mendelian randomisation	35074047	2SMR	Physcical measures	Unfavourable adiposity	UKB/Ji/2019 & Martin, 2021		38	Serous invasive	OCAC/Phelan/2017	European		14049	40941	SD	OR	Weighted median MR	1.18	0.78	1.79	0.431			Insufficient
307	#2742	Martin	2022	Disease consequences of higher adiposity uncoupled from its adverse metabolic effects using Mendelian randomisation	35074047	2SMR	Physcical measures	Unfavourable adiposity	UKB/Ji/2019 & Martin, 2021		38	Serous invasive	OCAC/Phelan/2017	European		14049	40941	SD	OR	MR-Egger	1.17	0.44	3.14	0.753	0.859		Insufficient
307	#2742	Martin	2022	Disease consequences of higher adiposity uncoupled from its adverse metabolic effects using Mendelian randomisation	35074047	2SMR	Physcical measures	Unfavourable adiposity	UKB/Ji/2019 & Martin, 2021		38	Serous invasive	OCAC/Phelan/2017	European		14049	40941	SD	OR	Multivariate MR	1.21	0.79	1.86	0.385			Insufficient
308	#2742	Martin	2022	Disease consequences of higher adiposity uncoupled from its adverse metabolic effects using Mendelian randomisation	35074047	2SMR	Physcical measures	Unfavourable adiposity	UKB/Ji/2019 & Martin, 2021		38	Serous low grade borderline	OCAC/Phelan/2017	European		1954	40941	SD	OR	IVW MR	1.39	0.75	2.58	0.305			Suggestive
308	#2742	Martin	2022	Disease consequences of higher adiposity uncoupled from its adverse metabolic effects using Mendelian randomisation	35074047	2SMR	Physcical measures	Unfavourable adiposity	UKB/Ji/2019 & Martin, 2021		38	Serous low grade borderline	OCAC/Phelan/2017	European		1954	40941	SD	OR	Weighted median MR	2.37	1.1	5.11	0.028			Suggestive
308	#2742	Martin	2022	Disease consequences of higher adiposity uncoupled from its adverse metabolic effects using Mendelian randomisation	35074047	2SMR	Physcical measures	Unfavourable adiposity	UKB/Ji/2019 & Martin, 2021		38	Serous low grade borderline	OCAC/Phelan/2017	European		1954	40941	SD	OR	MR-Egger	5.62	0.69	45.72	0.115	0.18		Suggestive
308	#2742	Martin	2022	Disease consequences of higher adiposity uncoupled from its adverse metabolic effects using Mendelian randomisation	35074047	2SMR	Physcical measures	Unfavourable adiposity	UKB/Ji/2019 & Martin, 2021		38	Serous low grade borderline	OCAC/Phelan/2017	European		1954	40941	SD	OR	Multivariate MR	1.89	0.87	4.12	0.107			Suggestive
309	#2742	Martin	2022	Disease consequences of higher adiposity uncoupled from its adverse metabolic effects using Mendelian randomisation	35074047	2SMR	Physcical measures	Unfavourable adiposity	UKB/Ji/2019 & Martin, 2021		38	Ovarian cancer	UKB	European		1381	243421	SD	OR	IVW MR	1.09	0.51	2.34	0.827			Non-evaluable
310	#2601	Si	2021	Identifying causality, genetic correlation, priority and pathways of large-scale complex exposures of breast and ovarian cancers	34671129	2SMR	Physcical measures	Body Fat-free Mass	MRC-IEU	454850	1070	Ovarian cancer (OC)	OCAC/Phelan/2017	European	66450	25509	40941	SD	OR	IVW MR	1.12	1.02	1.23	0.014	# potential pleiotropy based on Egger intercept		Insufficient	Weighted median not significant
311	#2601	Si	2021	Identifying causality, genetic correlation, priority and pathways of large-scale complex exposures of breast and ovarian cancers	34671129	2SMR	Physcical measures	Body Fat-free Mass	MRC-IEU	454850	1070	High grade serous ovarian cancer (HGSOC)	OCAC/Phelan/2017	European	53978	13037	40941	SD	OR	IVW MR	1.06	0.95	1.18	0.323			Insufficient	Weighted median not significant
312	#2601	Si	2021	Identifying causality, genetic correlation, priority and pathways of large-scale complex exposures of breast and ovarian cancers	34671129	2SMR	Physcical measures	Body Fat-free Mass	MRC-IEU	454850	1070	Low grade serous ovarian cancer (LGSOC)	OCAC/Phelan/2017	European	41953	1012	40941	SD	OR	IVW MR	0.95	0.71	1.28	0.739			Insufficient	Weighted median not significant
313	#2601	Si	2021	Identifying causality, genetic correlation, priority and pathways of large-scale complex exposures of breast and ovarian cancers	34671129	2SMR	Physcical measures	Body Fat-free Mass	MRC-IEU	454850	1070	Invasive mucinous ovarian cancer (IMOC)	OCAC/Phelan/2017	European	42358	1417	40941	SD	OR	IVW MR	1.26	0.98	1.61	0.073			Insufficient	Weighted median not significant
314	#2601	Si	2021	Identifying causality, genetic correlation, priority and pathways of large-scale complex exposures of breast and ovarian cancers	34671129	2SMR	Physcical measures	Body Fat-free Mass	MRC-IEU	454850	1070	Clear cell	OCAC/Phelan/2017	European	42307	1366	40941	SD	OR	IVW MR	1.38	1.07	1.77	0.014			Robust
314	#2601	Si	2021	Identifying causality, genetic correlation, priority and pathways of large-scale complex exposures of breast and ovarian cancers	34671129	2SMR	Physcical measures	Body Fat-free Mass	MRC-IEU	454850	1070	Clear cell	OCAC/Phelan/2017	European	42307	1366	40941	SD	OR	Weighted median MR	1.56	1.04	2.32	<0.05			Robust
315	#2601	Si	2021	Identifying causality, genetic correlation, priority and pathways of large-scale complex exposures of breast and ovarian cancers	34671129	2SMR	Physcical measures	Body Fat-free Mass	MRC-IEU	454850	1070	Endometroid	OCAC/Phelan/2017	European	43751	2810	40941	SD	OR	IVW MR	1.41	1.18	1.7				Robust
315	#2601	Si	2021	Identifying causality, genetic correlation, priority and pathways of large-scale complex exposures of breast and ovarian cancers	34671129	2SMR	Physcical measures	Body Fat-free Mass	MRC-IEU	454850	1070	Endometroid	OCAC/Phelan/2017	European	43751	2810	40941	SD	OR	Weighted median MR	1.48	1.11	1.99	<0.05			Robust
316	#2512	Vithayathil	2021	Body size and composition and risk of site-specific cancers in the UK Biobank and large international consortia: A mendelian randomisation study	34324486	2SMR, multivariate	Physcical measures	Fat-free mass index (FFMI) (FFM/height2)	UKB/Larsson/2020/PMID:32294276	331291	577	Ovarian cancer	UKB			1839	196986		OR	IVW MR	1.12	0.66	1.89	0.675			Non-evaluable
317	#2512	Vithayathil	2021	Body size and composition and risk of site-specific cancers in the UK Biobank and large international consortia: A mendelian randomisation study	34324486	2SMR, multivariate	Physcical measures	Fat-free mass index (FFMI) (FFM/height2)	UKB/Larsson/2020/PMID:32294276		538	Ovarian cancer	OCAC/Phelan/2017	European		25509	40941	per 1kg/m2 increase	OR	IVW MR	1.25	0.97	1.63	0.09			Non-evaluable
318	#2512	Vithayathil	2021	Body size and composition and risk of site-specific cancers in the UK Biobank and large international consortia: A mendelian randomisation study	34324486	2SMR, multivariate	Physcical measures	Fat-free mass index (FFMI) (FFM/height2)	UKB/Larsson/2020/PMID:32294276		538	Ovarian cancer, mucinous	OCAC/Phelan/2017	European		2566	40941	per 1kg/m2 increase	OR	IVW MR	1.19	0.72	1.96	0.493			Non-evaluable
319	#2512	Vithayathil	2021	Body size and composition and risk of site-specific cancers in the UK Biobank and large international consortia: A mendelian randomisation study	34324486	2SMR, multivariate	Physcical measures	Fat-free mass index (FFMI) (FFM/height2)	UKB/Larsson/2020/PMID:32294276		538	Ovarian cancer, endometrioid	OCAC/Phelan/2017	European		2810	40941	per 1kg/m2 increase	OR	IVW MR	1.83	1.09	3.05	0.02			Non-evaluable
320	#2512	Vithayathil	2021	Body size and composition and risk of site-specific cancers in the UK Biobank and large international consortia: A mendelian randomisation study	34324486	2SMR, multivariate	Physcical measures	Fat-free mass index (FFMI) (FFM/height2)	UKB/Larsson/2020/PMID:32294276		538	Ovarian cancer serous	OCAC/Phelan/2017	European		14049	40941	per 1kg/m2 increase	OR	IVW MR	1.19	0.88	1.61	0.248			Non-evaluable
321	#2512	Vithayathil	2021	Body size and composition and risk of site-specific cancers in the UK Biobank and large international consortia: A mendelian randomisation study	34324486	2SMR, multivariate	Physcical measures	Fat-free mass index (FFMI) (FFM/height2)	UKB/Larsson/2020/PMID:32294276		538	Ovarian cancer clear cell	OCAC/Phelan/2017	European		1366	40941	per 1kg/m2 increase	OR	IVW MR	1.64	0.84	3.23	0.151			Non-evaluable
322	#2601	Si	2021	Identifying causality, genetic correlation, priority and pathways of large-scale complex exposures of breast and ovarian cancers	34671129	2SMR	Physcical measures	Basal metabolic rate	MRC-IEU	454874	1048	Ovarian cancer (OC)	OCAC/Phelan/2017	European	66450	25509	40941	SD	OR	IVW MR	1.13	1.03	1.23	0.008			Suggestive	Weighted median not significant
323	#2601	Si	2021	Identifying causality, genetic correlation, priority and pathways of large-scale complex exposures of breast and ovarian cancers	34671129	2SMR	Physcical measures	Basal metabolic rate	MRC-IEU	454874	1048	High grade serous ovarian cancer (HGSOC)	OCAC/Phelan/2017	European	53978	13037	40941	SD	OR	IVW MR	1.06	0.96	1.18	0.253			Insufficient	Weighted median not significant
324	#2601	Si	2021	Identifying causality, genetic correlation, priority and pathways of large-scale complex exposures of breast and ovarian cancers	34671129	2SMR	Physcical measures	Basal metabolic rate	MRC-IEU	454874	1048	Low grade serous ovarian cancer (LGSOC)	OCAC/Phelan/2017	European	41953	1012	40941	SD	OR	IVW MR	0.91	0.68	1.21	0.503	# potential pleiotropy based on Egger intercept		Insufficient	Weighted median not significant
325	#2601	Si	2021	Identifying causality, genetic correlation, priority and pathways of large-scale complex exposures of breast and ovarian cancers	34671129	2SMR	Physcical measures	Basal metabolic rate	MRC-IEU	454874	1048	Invasive mucinous ovarian cancer (IMOC)	OCAC/Phelan/2017	European	42358	1417	40941	SD	OR	IVW MR	1.26	0.99	1.62	0.055	# potential pleiotropy based on Egger intercept		Insufficient	Weighted median not significant
326	#2601	Si	2021	Identifying causality, genetic correlation, priority and pathways of large-scale complex exposures of breast and ovarian cancers	34671129	2SMR	Physcical measures	Basal metabolic rate	MRC-IEU	454874	1048	Clear cell	OCAC/Phelan/2017	European	42307	1366	40941	SD	OR	IVW MR	1.35	1.05	1.72	0.019			Robust
326	#2601	Si	2021	Identifying causality, genetic correlation, priority and pathways of large-scale complex exposures of breast and ovarian cancers	34671129	2SMR	Physcical measures	Basal metabolic rate	MRC-IEU	454874	1048	Clear cell	OCAC/Phelan/2017	European	42307	1366	40941	SD	OR	Weighted median MR	1.55	1.04	2.32	<0.05			Robust
327	#2601	Si	2021	Identifying causality, genetic correlation, priority and pathways of large-scale complex exposures of breast and ovarian cancers	34671129	2SMR	Physcical measures	Basal metabolic rate	MRC-IEU	454874	1048	Endometroid	OCAC/Phelan/2017	European	43751	2810	40941	SD	OR	IVW MR	1.44	1.2	1.72				Robust
327	#2601	Si	2021	Identifying causality, genetic correlation, priority and pathways of large-scale complex exposures of breast and ovarian cancers	34671129	2SMR	Physcical measures	Basal metabolic rate	MRC-IEU	454874	1048	Endometroid	OCAC/Phelan/2017	European	43751	2810	40941	SD	OR	Weighted median MR	1.54	1.14	2.08	<0.05			Robust
328	#2674	Zhang	2023	Insight into the causality between basal metabolic rate and endometrial and ovarian cancers: Analysis utilizing systematic Mendelian randomization and genetic association data from over 331,000 UK biobank participants	36807123	2SMR	Physcical measures	Basal metabolic rate	UK Biobank Consortium, Canela-Xandri O, 2018	331307	314	OC	OCAC/Phelan/2017	European	66450	25509	40941	SD	OR	IVW MR	1.21	1.08	1.35	<0.001			Probable
328	#2674	Zhang	2023	Insight into the causality between basal metabolic rate and endometrial and ovarian cancers: Analysis utilizing systematic Mendelian randomization and genetic association data from over 331,000 UK biobank participants	36807123	2SMR	Physcical measures	Basal metabolic rate	UK Biobank Consortium, Canela-Xandri O, 2018	331307	314	OC	OCAC/Phelan/2017	European	66450	25509	40941	SD	OR	Weighted median MR	1.16	0.98	1.39	0.093			Probable
328	#2674	Zhang	2023	Insight into the causality between basal metabolic rate and endometrial and ovarian cancers: Analysis utilizing systematic Mendelian randomization and genetic association data from over 331,000 UK biobank participants	36807123	2SMR	Physcical measures	Basal metabolic rate	UK Biobank Consortium, Canela-Xandri O, 2018	331307	314	OC	OCAC/Phelan/2017	European	66450	25509	40941	SD	OR	MR-PRESSO	1.21	1.08	1.36	0.001	0.57		Probable
328	#2674	Zhang	2023	Insight into the causality between basal metabolic rate and endometrial and ovarian cancers: Analysis utilizing systematic Mendelian randomization and genetic association data from over 331,000 UK biobank participants	36807123	2SMR	Physcical measures	Basal metabolic rate	UK Biobank Consortium, Canela-Xandri O, 2018	331307	314	OC	OCAC/Phelan/2017	European	66450	25509	40941	SD	OR	Multivariate MR	1.23	1.09	1.38	0.001			Probable
328	#2674	Zhang	2023	Insight into the causality between basal metabolic rate and endometrial and ovarian cancers: Analysis utilizing systematic Mendelian randomization and genetic association data from over 331,000 UK biobank participants	36807123	2SMR	Physcical measures	Basal metabolic rate	UK Biobank Consortium, Canela-Xandri O, 2018	331307	314	OC	OCAC/Phelan/2017	European	66450	25509	40941	SD	OR	RAPS MR	1.23	1.09	1.38	0.001			Probable
329	#2674	Zhang	2023	Insight into the causality between basal metabolic rate and endometrial and ovarian cancers: Analysis utilizing systematic Mendelian randomization and genetic association data from over 331,000 UK biobank participants	36807123	2SMR	Physcical measures	Basal metabolic rate	UK Biobank Consortium, Canela-Xandri O, 2018	331307	317	Clear cell	OCAC/Phelan/2017	European	42307	1366	40941	SD	OR	IVW MR	1.89	1.35	2.64	<0.001			Probable
329	#2674	Zhang	2023	Insight into the causality between basal metabolic rate and endometrial and ovarian cancers: Analysis utilizing systematic Mendelian randomization and genetic association data from over 331,000 UK biobank participants	36807123	2SMR	Physcical measures	Basal metabolic rate	UK Biobank Consortium, Canela-Xandri O, 2018	331307	317	Clear cell	OCAC/Phelan/2017	European	42307	1366	40941	SD	OR	Weighted median MR	1.65	0.96	2.85	0.069			Probable
329	#2674	Zhang	2023	Insight into the causality between basal metabolic rate and endometrial and ovarian cancers: Analysis utilizing systematic Mendelian randomization and genetic association data from over 331,000 UK biobank participants	36807123	2SMR	Physcical measures	Basal metabolic rate	UK Biobank Consortium, Canela-Xandri O, 2018	331307	317	Clear cell	OCAC/Phelan/2017	European	42307	1366	40941	SD	OR	MR-PRESSO	1.89	1.35	2.65	<.001	0.787		Probable
329	#2674	Zhang	2023	Insight into the causality between basal metabolic rate and endometrial and ovarian cancers: Analysis utilizing systematic Mendelian randomization and genetic association data from over 331,000 UK biobank participants	36807123	2SMR	Physcical measures	Basal metabolic rate	UK Biobank Consortium, Canela-Xandri O, 2018	331307	317	Clear cell	OCAC/Phelan/2017	European	42307	1366	40941	SD	OR	Multivariate MR	1.77	1.25	2.5	0.001			Probable
329	#2674	Zhang	2023	Insight into the causality between basal metabolic rate and endometrial and ovarian cancers: Analysis utilizing systematic Mendelian randomization and genetic association data from over 331,000 UK biobank participants	36807123	2SMR	Physcical measures	Basal metabolic rate	UK Biobank Consortium, Canela-Xandri O, 2018	331307	317	Clear cell	OCAC/Phelan/2017	European	42307	1366	40941	SD	OR	RAPS MR	1.77	1.25	2.5	0.001			Probable
330	#2674	Zhang	2023	Insight into the causality between basal metabolic rate and endometrial and ovarian cancers: Analysis utilizing systematic Mendelian randomization and genetic association data from over 331,000 UK biobank participants	36807123	2SMR	Physcical measures	Basal metabolic rate	UK Biobank Consortium, Canela-Xandri O, 2018	331307	316	Endometroid	OCAC/Phelan/2017	European	43751	2810	40941	SD	OR	IVW MR	1.45	1.12	1.88	0.005			Probable
330	#2674	Zhang	2023	Insight into the causality between basal metabolic rate and endometrial and ovarian cancers: Analysis utilizing systematic Mendelian randomization and genetic association data from over 331,000 UK biobank participants	36807123	2SMR	Physcical measures	Basal metabolic rate	UK Biobank Consortium, Canela-Xandri O, 2018	331307	316	Endometroid	OCAC/Phelan/2017	European	43751	2810	40941	SD	OR	Weighted median MR	1.38	0.92	2.08	0.117			Probable
330	#2674	Zhang	2023	Insight into the causality between basal metabolic rate and endometrial and ovarian cancers: Analysis utilizing systematic Mendelian randomization and genetic association data from over 331,000 UK biobank participants	36807123	2SMR	Physcical measures	Basal metabolic rate	UK Biobank Consortium, Canela-Xandri O, 2018	331307	316	Endometroid	OCAC/Phelan/2017	European	43751	2810	40941	SD	OR	MR-PRESSO	1.45	1.12	1.88	0.005	0.627		Probable
330	#2674	Zhang	2023	Insight into the causality between basal metabolic rate and endometrial and ovarian cancers: Analysis utilizing systematic Mendelian randomization and genetic association data from over 331,000 UK biobank participants	36807123	2SMR	Physcical measures	Basal metabolic rate	UK Biobank Consortium, Canela-Xandri O, 2018	331307	316	Endometroid	OCAC/Phelan/2017	European	43751	2810	40941	SD	OR	Multivariate MR	1.44	1.12	1.85	0.004			Probable
330	#2674	Zhang	2023	Insight into the causality between basal metabolic rate and endometrial and ovarian cancers: Analysis utilizing systematic Mendelian randomization and genetic association data from over 331,000 UK biobank participants	36807123	2SMR	Physcical measures	Basal metabolic rate	UK Biobank Consortium, Canela-Xandri O, 2018	331307	316	Endometroid	OCAC/Phelan/2017	European	43751	2810	40941	SD	OR	RAPS MR	1.44	1.12	1.85	0.004			Probable
331	#2674	Zhang	2023	Insight into the causality between basal metabolic rate and endometrial and ovarian cancers: Analysis utilizing systematic Mendelian randomization and genetic association data from over 331,000 UK biobank participants	36807123	2SMR	Physcical measures	Basal metabolic rate	UK Biobank Consortium, Canela-Xandri O, 2018	331307	317	invasive mucinous	OCAC/Phelan/2017	European	42358	1417	40941	SD	OR	IVW MR	1.26	0.91	1.75	0.17			Suggestive
331	#2674	Zhang	2023	Insight into the causality between basal metabolic rate and endometrial and ovarian cancers: Analysis utilizing systematic Mendelian randomization and genetic association data from over 331,000 UK biobank participants	36807123	2SMR	Physcical measures	Basal metabolic rate	UK Biobank Consortium, Canela-Xandri O, 2018	331307	317	invasive mucinous	OCAC/Phelan/2017	European	42358	1417	40941	SD	OR	Weighted median MR	1.33	0.8	2.2	0.265			Suggestive
331	#2674	Zhang	2023	Insight into the causality between basal metabolic rate and endometrial and ovarian cancers: Analysis utilizing systematic Mendelian randomization and genetic association data from over 331,000 UK biobank participants	36807123	2SMR	Physcical measures	Basal metabolic rate	UK Biobank Consortium, Canela-Xandri O, 2018	331307	317	invasive mucinous	OCAC/Phelan/2017	European	42358	1417	40941	SD	OR	MR-PRESSO	1.26	0.9	1.77	0.18	0.189		Suggestive
331	#2674	Zhang	2023	Insight into the causality between basal metabolic rate and endometrial and ovarian cancers: Analysis utilizing systematic Mendelian randomization and genetic association data from over 331,000 UK biobank participants	36807123	2SMR	Physcical measures	Basal metabolic rate	UK Biobank Consortium, Canela-Xandri O, 2018	331307	317	invasive mucinous	OCAC/Phelan/2017	European	42358	1417	40941	SD	OR	Multivariate MR	1.21	1.86	1.71	0.28			Suggestive
331	#2674	Zhang	2023	Insight into the causality between basal metabolic rate and endometrial and ovarian cancers: Analysis utilizing systematic Mendelian randomization and genetic association data from over 331,000 UK biobank participants	36807123	2SMR	Physcical measures	Basal metabolic rate	UK Biobank Consortium, Canela-Xandri O, 2018	331307	317	invasive mucinous	OCAC/Phelan/2017	European	42358	1417	40941	SD	OR	RAPS MR	1.21	1.86	1.71	0.28			Suggestive
332	#2674	Zhang	2023	Insight into the causality between basal metabolic rate and endometrial and ovarian cancers: Analysis utilizing systematic Mendelian randomization and genetic association data from over 331,000 UK biobank participants	36807123	2SMR	Physcical measures	Basal metabolic rate	UK Biobank Consortium, Canela-Xandri O, 2018	331307	315	HGS	OCAC/Phelan/2017	European	53978	13037	40941	SD	OR	IVW MR	1.14	0.99	1.32	0.08			Insufficient
332	#2674	Zhang	2023	Insight into the causality between basal metabolic rate and endometrial and ovarian cancers: Analysis utilizing systematic Mendelian randomization and genetic association data from over 331,000 UK biobank participants	36807123	2SMR	Physcical measures	Basal metabolic rate	UK Biobank Consortium, Canela-Xandri O, 2018	331307	315	HGS	OCAC/Phelan/2017	European	53978	13037	40941	SD	OR	Weighted median MR	1.13	0.91	1.4	0.273			Insufficient
332	#2674	Zhang	2023	Insight into the causality between basal metabolic rate and endometrial and ovarian cancers: Analysis utilizing systematic Mendelian randomization and genetic association data from over 331,000 UK biobank participants	36807123	2SMR	Physcical measures	Basal metabolic rate	UK Biobank Consortium, Canela-Xandri O, 2018	331307	315	HGS	OCAC/Phelan/2017	European	53978	13037	40941	SD	OR	MR-PRESSO	1.14	0.99	1.32	0.08	0.827		Insufficient
332	#2674	Zhang	2023	Insight into the causality between basal metabolic rate and endometrial and ovarian cancers: Analysis utilizing systematic Mendelian randomization and genetic association data from over 331,000 UK biobank participants	36807123	2SMR	Physcical measures	Basal metabolic rate	UK Biobank Consortium, Canela-Xandri O, 2018	331307	315	HGS	OCAC/Phelan/2017	European	53978	13037	40941	SD	OR	Multivariate MR	1.14	0.99	1.3	0.07			Insufficient
332	#2674	Zhang	2023	Insight into the causality between basal metabolic rate and endometrial and ovarian cancers: Analysis utilizing systematic Mendelian randomization and genetic association data from over 331,000 UK biobank participants	36807123	2SMR	Physcical measures	Basal metabolic rate	UK Biobank Consortium, Canela-Xandri O, 2018	331307	315	HGS	OCAC/Phelan/2017	European	53978	13037	40941	SD	OR	RAPS MR	1.14	0.99	1.3	0.07			Insufficient
333	#2674	Zhang	2023	Insight into the causality between basal metabolic rate and endometrial and ovarian cancers: Analysis utilizing systematic Mendelian randomization and genetic association data from over 331,000 UK biobank participants	36807123	2SMR	Physcical measures	Basal metabolic rate	UK Biobank Consortium, Canela-Xandri O, 2018	331307	317	LGS	OCAC/Phelan/2017	European	41953	1012	40941	SD	OR	IVW MR	1.35	0.9	2	0.14			Insufficient
333	#2674	Zhang	2023	Insight into the causality between basal metabolic rate and endometrial and ovarian cancers: Analysis utilizing systematic Mendelian randomization and genetic association data from over 331,000 UK biobank participants	36807123	2SMR	Physcical measures	Basal metabolic rate	UK Biobank Consortium, Canela-Xandri O, 2018	331307	317	LGS	OCAC/Phelan/2017	European	41953	1012	40941	SD	OR	Weighted median MR	1.01	0.52	1.94	0.982			Insufficient
333	#2674	Zhang	2023	Insight into the causality between basal metabolic rate and endometrial and ovarian cancers: Analysis utilizing systematic Mendelian randomization and genetic association data from over 331,000 UK biobank participants	36807123	2SMR	Physcical measures	Basal metabolic rate	UK Biobank Consortium, Canela-Xandri O, 2018	331307	317	LGS	OCAC/Phelan/2017	European	41953	1012	40941	SD	OR	MR-PRESSO	1.35	0.9	2.02	0.15	0.838		Insufficient
333	#2674	Zhang	2023	Insight into the causality between basal metabolic rate and endometrial and ovarian cancers: Analysis utilizing systematic Mendelian randomization and genetic association data from over 331,000 UK biobank participants	36807123	2SMR	Physcical measures	Basal metabolic rate	UK Biobank Consortium, Canela-Xandri O, 2018	331307	317	LGS	OCAC/Phelan/2017	European	41953	1012	40941	SD	OR	Multivariate MR	1.35	0.89	2.05	0.15			Insufficient
333	#2674	Zhang	2023	Insight into the causality between basal metabolic rate and endometrial and ovarian cancers: Analysis utilizing systematic Mendelian randomization and genetic association data from over 331,000 UK biobank participants	36807123	2SMR	Physcical measures	Basal metabolic rate	UK Biobank Consortium, Canela-Xandri O, 2018	331307	317	LGS	OCAC/Phelan/2017	European	41953	1012	40941	SD	OR	RAPS MR	1.35	0.89	2.05	0.15			Insufficient
334	#2601	Si	2021	Identifying causality, genetic correlation, priority and pathways of large-scale complex exposures of breast and ovarian cancers	34671129	2SMR	Physcical measures	Systolic blood pressure	MRC-IEU	436419	320	Ovarian cancer (OC)	OCAC/Phelan/2017	European	66450	25509	40941	SD	OR	IVW MR	0.94	0.84	1.06	0.339			Insufficient	Weighted median not significant
335	#2601	Si	2021	Identifying causality, genetic correlation, priority and pathways of large-scale complex exposures of breast and ovarian cancers	34671129	2SMR	Physcical measures	Systolic blood pressure	MRC-IEU	436419	320	High grade serous ovarian cancer (HGSOC)	OCAC/Phelan/2017	European	53978	13037	40941	SD	OR	IVW MR	1	0.87	1.16	0.986			Insufficient	Weighted median not significant
336	#2601	Si	2021	Identifying causality, genetic correlation, priority and pathways of large-scale complex exposures of breast and ovarian cancers	34671129	2SMR	Physcical measures	Systolic blood pressure	MRC-IEU	436419	320	Low grade serous ovarian cancer (LGSOC)	OCAC/Phelan/2017	European	41953	1012	40941	SD	OR	IVW MR	0.82	0.56	1.2	0.314			Insufficient	Weighted median not significant
337	#2601	Si	2021	Identifying causality, genetic correlation, priority and pathways of large-scale complex exposures of breast and ovarian cancers	34671129	2SMR	Physcical measures	Systolic blood pressure	MRC-IEU	436419	320	Invasive mucinous ovarian cancer (IMOC)	OCAC/Phelan/2017	European	42358	1417	40941	SD	OR	IVW MR	0.91	0.67	1.23	0.54			Insufficient	Weighted median not significant
338	#2601	Si	2021	Identifying causality, genetic correlation, priority and pathways of large-scale complex exposures of breast and ovarian cancers	34671129	2SMR	Physcical measures	Systolic blood pressure	MRC-IEU	436419	320	Clear cell	OCAC/Phelan/2017	European	42307	1366	40941	SD	OR	IVW MR	0.77	0.57	1.04	0.09			Suggestive	Weighted median significant decreasing
339	#2601	Si	2021	Identifying causality, genetic correlation, priority and pathways of large-scale complex exposures of breast and ovarian cancers	34671129	2SMR	Physcical measures	Systolic blood pressure	MRC-IEU	436419	320	Endometroid	OCAC/Phelan/2017	European	43751	2810	40941	SD	OR	IVW MR	0.96	0.76	1.2	0.697			Insufficient	Weighted median not significant
340	#2577	Chan	2021	Blood pressure and risk of cancer: a Mendelian randomization study	34915881	2SMR	Physcical measures	Systolic blood pressure	GWAS, Evangelou E, 2018	757601	270	OC	UKB + GERA	European	220915	1259	219656	per 10 mmHg increment	OR	IVW MR	0.89	0.62	1.27	0.516			Insufficient
340	#2577	Chan	2021	Blood pressure and risk of cancer: a Mendelian randomization study	34915881	2SMR	Physcical measures	Systolic blood pressure	GWAS, Evangelou E, 2018	757601	270	OC	UKB + GERA	European	220915	1259	219656	per 10 mmHg increment	OR	Weighted median MR	0.83	0.64	1.09	0.176			Insufficient
340	#2577	Chan	2021	Blood pressure and risk of cancer: a Mendelian randomization study	34915881	2SMR	Physcical measures	Systolic blood pressure	GWAS, Evangelou E, 2018	757601	270	OC	UKB + GERA	European	220915	1259	219656	per 10 mmHg increment	OR	MR-Egger	1.12	0.72	1.74	0.605	0.395		Insufficient
340	#2577	Chan	2021	Blood pressure and risk of cancer: a Mendelian randomization study	34915881	2SMR	Physcical measures	Systolic blood pressure	GWAS, Evangelou E, 2018	757601	270	OC	UKB + GERA	European	220915	1259	219656	per 10 mmHg increment	OR	Multivariate MR	0.94	0.79	1.13	0.516			Insufficient
340	#2577	Chan	2021	Blood pressure and risk of cancer: a Mendelian randomization study	34915881	2SMR	Physcical measures	Systolic blood pressure	GWAS, Evangelou E, 2018	757601	270	OC	UKB + GERA	European	220915	1259	219656	per 10 mmHg increment	OR	other IVW	0.94	0.79	1.13	0.516			Insufficient
341	#2577	Chan	2021	Blood pressure and risk of cancer: a Mendelian randomization study	34915881	2SMR, multivariate for BMI	Physcical measures	Systolic blood pressure	GWAS, Evangelou E, 2018	757601	270	OC	UKB + GERA	European	220915	1259	219656	per 10 mmHg increment	OR	IVW MR	0.86	0.71	1.04	0.127			Insufficient
341	#2577	Chan	2021	Blood pressure and risk of cancer: a Mendelian randomization study	34915881	2SMR, multivariate for BMI	Physcical measures	Systolic blood pressure	GWAS, Evangelou E, 2018	757601	270	OC	UKB + GERA	European	220915	1259	219656	per 10 mmHg increment	OR	MR-Egger	0.86	0.67	1.12	0.267	0.953		Insufficient
342	#2577	Chan	2021	Blood pressure and risk of cancer: a Mendelian randomization study	34915881	2SMR, multivariate for ever smoking	Physcical measures	Systolic blood pressure	GWAS, Evangelou E, 2018	757601	270	OC	UKB + GERA	European	220915	1259	219656	per 10 mmHg increment	OR	IVW MR	0.96	0.8	1.14	0.626			Insufficient
342	#2577	Chan	2021	Blood pressure and risk of cancer: a Mendelian randomization study	34915881	2SMR, multivariate for ever smoking	Physcical measures	Systolic blood pressure	GWAS, Evangelou E, 2018	757601	270	OC	UKB + GERA	European	220915	1259	219656	per 10 mmHg increment	OR	MR-Egger	1.07	0.74	1.56	0.722	0.502		Insufficient
343	#2601	Si	2021	Identifying causality, genetic correlation, priority and pathways of large-scale complex exposures of breast and ovarian cancers	34671129	2SMR	Physcical measures	Diastolic blood pressure	MRC-IEU	436424	342	Ovarian cancer (OC)	OCAC/Phelan/2017	European	66450	25509	40941	SD	OR	IVW MR	0.97	0.87	1.09	0.596	# potential pleiotropy based on Egger intercept		Insufficient
344	#2601	Si	2021	Identifying causality, genetic correlation, priority and pathways of large-scale complex exposures of breast and ovarian cancers	34671129	2SMR	Physcical measures	Diastolic blood pressure	MRC-IEU	436424	342	High grade serous ovarian cancer (HGSOC)	OCAC/Phelan/2017	European	53978	13037	40941	SD	OR	IVW MR	0.94	0.82	1.08	0.355	# potential pleiotropy based on Egger intercept		Insufficient
345	#2601	Si	2021	Identifying causality, genetic correlation, priority and pathways of large-scale complex exposures of breast and ovarian cancers	34671129	2SMR	Physcical measures	Diastolic blood pressure	MRC-IEU	436424	342	Low grade serous ovarian cancer (LGSOC)	OCAC/Phelan/2017	European	41953	1012	40941	SD	OR	IVW MR	1.11	0.76	1.63	0.586			Non-evaluable
346	#2601	Si	2021	Identifying causality, genetic correlation, priority and pathways of large-scale complex exposures of breast and ovarian cancers	34671129	2SMR	Physcical measures	Diastolic blood pressure	MRC-IEU	436424	342	Invasive mucinous ovarian cancer (IMOC)	OCAC/Phelan/2017	European	42358	1417	40941	SD	OR	IVW MR	0.94	0.69	1.27	0.677			Non-evaluable
347	#2601	Si	2021	Identifying causality, genetic correlation, priority and pathways of large-scale complex exposures of breast and ovarian cancers	34671129	2SMR	Physcical measures	Diastolic blood pressure	MRC-IEU	436424	342	Clear cell	OCAC/Phelan/2017	European	42307	1366	40941	SD	OR	IVW MR	1.18	0.87	1.59	0.281			Non-evaluable
348	#2601	Si	2021	Identifying causality, genetic correlation, priority and pathways of large-scale complex exposures of breast and ovarian cancers	34671129	2SMR	Physcical measures	Diastolic blood pressure	MRC-IEU	436424	342	Endometroid	OCAC/Phelan/2017	European	43751	2810	40941	SD	OR	IVW MR	1.02	0.82	1.26	0.884			Non-evaluable
349	#2577	Chan	2021	Blood pressure and risk of cancer: a Mendelian randomization study	34915881	2SMR	Physcical measures	Diastolic blood pressure	GWAS, Evangelou E, 2018	757601	267	OC	UKB + GERA	European	220915	1259	219656	per 5 mmHg increment	OR	IVW MR	0.79	0.57	1.11	0.172			Insufficient
349	#2577	Chan	2021	Blood pressure and risk of cancer: a Mendelian randomization study	34915881	2SMR	Physcical measures	Diastolic blood pressure	GWAS, Evangelou E, 2018	757601	267	OC	UKB + GERA	European	220915	1259	219656	per 5 mmHg increment	OR	Weighted median MR	0.87	0.7	1.09	0.233			Insufficient
349	#2577	Chan	2021	Blood pressure and risk of cancer: a Mendelian randomization study	34915881	2SMR	Physcical measures	Diastolic blood pressure	GWAS, Evangelou E, 2018	757601	267	OC	UKB + GERA	European	220915	1259	219656	per 5 mmHg increment	OR	MR-Egger	1.05	0.74	1.5	0.779	0.345		Insufficient
349	#2577	Chan	2021	Blood pressure and risk of cancer: a Mendelian randomization study	34915881	2SMR	Physcical measures	Diastolic blood pressure	GWAS, Evangelou E, 2018	757601	267	OC	UKB + GERA	European	220915	1259	219656	per 5 mmHg increment	OR	Multivariate MR	0.9	0.78	1.05	0.172			Insufficient
349	#2577	Chan	2021	Blood pressure and risk of cancer: a Mendelian randomization study	34915881	2SMR	Physcical measures	Diastolic blood pressure	GWAS, Evangelou E, 2018	757601	267	OC	UKB + GERA	European	220915	1259	219656	per 5 mmHg increment	OR	other IVW	0.9	0.78	1.05	0.172			Insufficient
350	#2577	Chan	2021	Blood pressure and risk of cancer: a Mendelian randomization study	34915881	2SMR, multivariate for BMI	Physcical measures	Diastolic blood pressure	GWAS, Evangelou E, 2018	757601	267	OC	UKB + GERA	European	220915	1259	219656	per 5 mmHg increment	OR	IVW MR	0.85	0.72	1	0.0441			Insufficient
350	#2577	Chan	2021	Blood pressure and risk of cancer: a Mendelian randomization study	34915881	2SMR, multivariate for BMI	Physcical measures	Diastolic blood pressure	GWAS, Evangelou E, 2018	757601	267	OC	UKB + GERA	European	220915	1259	219656	per 5 mmHg increment	OR	MR-Egger	0.85	0.68	1.05	0.132	0.982		Insufficient
351	#2577	Chan	2021	Blood pressure and risk of cancer: a Mendelian randomization study	34915881	2SMR, multivariate for ever smoking	Physcical measures	Diastolic blood pressure	GWAS, Evangelou E, 2018	757601	267	OC	UKB + GERA	European	220915	1259	219656	per 5 mmHg increment	OR	IVW MR	0.91	0.78	1.06	0.214			Insufficient
351	#2577	Chan	2021	Blood pressure and risk of cancer: a Mendelian randomization study	34915881	2SMR, multivariate for ever smoking	Physcical measures	Diastolic blood pressure	GWAS, Evangelou E, 2018	757601	267	OC	UKB + GERA	European	220915	1259	219656	per 5 mmHg increment	OR	MR-Egger	1.06	0.78	1.43	0.706	0.239		Insufficient
Note: Repeated ID numbers in the first column indicate the association of each exposure with the outcome across different MR approaches.
Other MR: The last column of the MR analysis represents weighted median MR, displayed in the heatmap exclusively for the Si paper.

## Sheet: ST 5
Supplementary table 5: Study characteristics and the genetic association between reproductive factors and OC and/or subtypes in individual studies.
OC=Ovarian cancer; HGS=High grade serous OC; LGS=Low grade serous OC; LMSOC=Low grade malignant potential serous OC; LMPOC=low malignant potential OC; LMMOC=Low malignant potential mucinous OC; LGLMSOC= Low grade and low malignant potential serous OC; OCAC=Ovarian cancer association consortium; UKB=UK-Biobank; BBJ= Bio-Bank Japan; CIMBA= Consortium of Investigators for the Modifiers of BRCA1/2; F…
ID	Covidence number	First author	Year	Full title	PMID	MR design	Exposure group	Harmonized exposure	Exposure population source (GWAS/author, year)	Exposure sample size total (GWAS)	No. of SNPs	Outcome	Outcome population source (GWAS/author, year)	Outcome population ancestry	Outcome sample size total	Outcome sample size, cases	Outcome sample size, controls	Exposure unit in MR	MR metric	MR methods	Effect size	95% LCI	95% UCI	p-value	MR-Egger intercept P-value	MR-PRESSO Global test p-value	RoE	other MR
1	#2645	Lv	2023	Health outcomes of age at menarche in European women: a two-sample Mendelian randomization study	37302123	2SMR	Reproductive factors	Age at menarche	ReproGen Consortium	182 416	60	OC	OCAC/Phelan/2017	European	66450	25509	40941		OR	IVW MR	0.95	0.86	1.05	0.33			Insufficient
1	#2645	Lv	2023	Health outcomes of age at menarche in European women: a two-sample Mendelian randomization study	37302123	2SMR	Reproductive factors	Age at menarche	ReproGen Consortium	182 416	60	OC	OCAC/Phelan/2017	European	66450	25509	40941		OR	Weighted median MR	0.96	0.84	1.09	0.55			Insufficient
1	#2645	Lv	2023	Health outcomes of age at menarche in European women: a two-sample Mendelian randomization study	37302123	2SMR	Reproductive factors	Age at menarche	ReproGen Consortium	182 416	60	OC	OCAC/Phelan/2017	European	66450	25509	40941		OR	MR-Egger	1.03	0.71	1.49		0.69		Insufficient
2	#2601	Si	2021	Identifying causality, genetic correlation, priority and pathways of large-scale complex exposures of breast and ovarian cancers	34671129	2SMR	Reproductive factors	Age at menarche	ReproGen	182416	68	Ovarian cancer (OC)	OCAC/Phelan/2017	European	66450	25509	40941	years	OR	IVW MR	0.95	0.87	1.04	0.266			Insufficient	Weighted median not significant
3	#2601	Si	2021	Identifying causality, genetic correlation, priority and pathways of large-scale complex exposures of breast and ovarian cancers	34671129	2SMR	Reproductive factors	Age at menarche	ReproGen	182416	68	High grade serous ovarian cancer (HGSOC)	OCAC/Phelan/2017	European	53978	13037	40941	years	OR	IVW MR	0.99	0.88	1.11	0.846			Insufficient	Weighted median not significant
4	#2601	Si	2021	Identifying causality, genetic correlation, priority and pathways of large-scale complex exposures of breast and ovarian cancers	34671129	2SMR	Reproductive factors	Age at menarche	ReproGen	182416	68	Low grade serous ovarian cancer (LGSOC)	OCAC/Phelan/2017	European	41953	1012	40941	years	OR	IVW MR	0.99	0.74	1.31	0.934			Insufficient	Weighted median not significant
5	#2601	Si	2021	Identifying causality, genetic correlation, priority and pathways of large-scale complex exposures of breast and ovarian cancers	34671129	2SMR	Reproductive factors	Age at menarche	ReproGen	182416	68	Invasive mucinous ovarian cancer (IMOC)	OCAC/Phelan/2017	European	42358	1417	40941	years	OR	IVW MR	0.78	0.62	0.99	0.043			Suggestive	Weighted median not significant
6	#2601	Si	2021	Identifying causality, genetic correlation, priority and pathways of large-scale complex exposures of breast and ovarian cancers	34671129	2SMR	Reproductive factors	Age at menarche	ReproGen	182416	68	Clear cell	OCAC/Phelan/2017	European	42307	1366	40941	years	OR	IVW MR	0.92	0.73	1.17	0.49	# potential pleiotropy based on Egger intercept		Insufficient	Weighted median not significant
7	#2601	Si	2021	Identifying causality, genetic correlation, priority and pathways of large-scale complex exposures of breast and ovarian cancers	34671129	2SMR	Reproductive factors	Age at menarche	ReproGen	182416	68	Endometrioid	OCAC/Phelan/2017	European	43751	2810	40941	years	OR	IVW MR	0.86	0.72	1.04	0.115			Insufficient	Weighted median not significant
8	#2679	Wang	2023	Women's reproductive traits and cerebral small-vessel disease: A two-sample Mendelian randomization study	37064189	2SMR	Reproductive factors	Age at menarche	ReproGen, UK Biobank, 23andMe/Day/2017	329345 females	319	Epithelial Ovarian cancer	OCAC/Phelan/2017	European		25509	40941	older AAM	OR	IVW MR	0.93	0.88	0.99	0.019			Probable
8	#2679	Wang	2023	Women's reproductive traits and cerebral small-vessel disease: A two-sample Mendelian randomization study	37064189	2SMR	Reproductive factors	Age at menarche	ReproGen, UK Biobank, 23andMe/Day/2017	329345 females	319	Epithelial Ovarian cancer	OCAC/Phelan/2017	European		25509	40941	older AAM	OR	Weighted median MR	0.97	0.9	1.05	0.48			Probable
8	#2679	Wang	2023	Women's reproductive traits and cerebral small-vessel disease: A two-sample Mendelian randomization study	37064189	2SMR	Reproductive factors	Age at menarche	ReproGen, UK Biobank, 23andMe/Day/2017	329345 females	319	Epithelial Ovarian cancer	OCAC/Phelan/2017	European		25509	40941	older AAM	OR	MR-Egger	1.06	0.9	1.24	0.482	0.37		Probable
9	#2679	Wang	2023	Women's reproductive traits and cerebral small-vessel disease: A two-sample Mendelian randomization study	37064189	2SMR, multivariate	Reproductive factors	Age at menarche	ReproGen, UK Biobank, 23andMe/Day/2017			Epithelial Ovarian cancer	OCAC/Phelan/2017	European		25509	40941	older AAM	OR	IVW MR	0.96	0.93	0.99	0.042			Probable
9	#2679	Wang	2023	Women's reproductive traits and cerebral small-vessel disease: A two-sample Mendelian randomization study	37064189	2SMR, multivariate	Reproductive factors	Age at menarche	ReproGen, UK Biobank, 23andMe/Day/2017			Epithelial Ovarian cancer	OCAC/Phelan/2017	European		25509	40941	older AAM	OR	MR-Egger	0.92	0.83	1.02	0.101	0.168		Probable
10	#2831	Yang	2019	Age at menarche and epithelial ovarian cancer risk: A meta-analysis and Mendelian randomization study	31145551	2SMR	Reproductive factors	Age at menarche	GWAS, Liu Y‐Z, 2009, Carty CL, 2013 and Shi J, 2016		25	Epithelial OC	GWAS, Chen K, 2014	chinese	2216	1044	1172	per year increase in genetically predicted AAM	OR	IVW MR	0.81	0.67	0.97	0.026			Robust
10	#2831	Yang	2019	Age at menarche and epithelial ovarian cancer risk: A meta-analysis and Mendelian randomization study	31145551	2SMR	Reproductive factors	Age at menarche	GWAS, Liu Y‐Z, 2009, Carty CL, 2013 and Shi J, 2016		25	Epithelial OC	GWAS, Chen K, 2014	chinese	2216	1044	1172	per year increase in genetically predicted AAM	OR	MR-Egger	0.73	0.58	0.9	0.004	0.088		Robust
10	#2831	Yang	2019	Age at menarche and epithelial ovarian cancer risk: A meta-analysis and Mendelian randomization study	31145551	2SMR	Reproductive factors	Age at menarche	GWAS, Liu Y‐Z, 2009, Carty CL, 2013 and Shi J, 2016		25	Epithelial OC	GWAS, Chen K, 2014	chinese	2216	1044	1172	per year increase in genetically predicted AAM	OR	Penalized IVW MR	0.8	0.67	0.95	0.01			Robust
10	#2831	Yang	2019	Age at menarche and epithelial ovarian cancer risk: A meta-analysis and Mendelian randomization study	31145551	2SMR	Reproductive factors	Age at menarche	GWAS, Liu Y‐Z, 2009, Carty CL, 2013 and Shi J, 2016		25	Epithelial OC	GWAS, Chen K, 2014	chinese	2216	1044	1172	per year increase in genetically predicted AAM	OR	Penalized robust IVW MR	0.78	0.7	0.88	<0.001			Robust
11	#2831	Yang	2019	Age at menarche and epithelial ovarian cancer risk: A meta-analysis and Mendelian randomization study	31145551	2SMR	Reproductive factors	Age at menarche	GWAS, Liu Y‐Z, 2009, Carty CL, 2013 and Shi J, 2016		25	Serous OC	GWAS, Chen K, 2014	chinese	1766	594	1172	per year increase in genetically predicted AAM	OR	IVW MR	0.76	0.62	0.94	0.01			Robust
11	#2831	Yang	2019	Age at menarche and epithelial ovarian cancer risk: A meta-analysis and Mendelian randomization study	31145551	2SMR	Reproductive factors	Age at menarche	GWAS, Liu Y‐Z, 2009, Carty CL, 2013 and Shi J, 2016		25	Serous OC	GWAS, Chen K, 2014	chinese	1766	594	1172	per year increase in genetically predicted AAM	OR	MR-Egger	0.69	0.54	0.88	0.003	0.152		Robust
11	#2831	Yang	2019	Age at menarche and epithelial ovarian cancer risk: A meta-analysis and Mendelian randomization study	31145551	2SMR	Reproductive factors	Age at menarche	GWAS, Liu Y‐Z, 2009, Carty CL, 2013 and Shi J, 2016		25	Serous OC	GWAS, Chen K, 2014	chinese	1766	594	1172	per year increase in genetically predicted AAM	OR	Penalized IVW MR	0.75	0.63	0.89	0.001			Robust
11	#2831	Yang	2019	Age at menarche and epithelial ovarian cancer risk: A meta-analysis and Mendelian randomization study	31145551	2SMR	Reproductive factors	Age at menarche	GWAS, Liu Y‐Z, 2009, Carty CL, 2013 and Shi J, 2016		25	Serous OC	GWAS, Chen K, 2014	chinese	1766	594	1172	per year increase in genetically predicted AAM	OR	Penalized robust IVW MR	0.74	0.65	0.84	<0.001			Robust
12	#2831	Yang	2019	Age at menarche and epithelial ovarian cancer risk: A meta-analysis and Mendelian randomization study	31145551	2SMR	Reproductive factors	Age at menarche	GWAS, Liu Y‐Z, 2009, Carty CL, 2013 and Shi J, 2017		390	Epithelial OC	OCAC of Investigators of Modifiers of BRCA1/2, Phelan, 2017	European	97898	29396	68502	per year increase in genetically predicted AAM	OR	IVW MR	0.94	0.9	0.98	0.003			Probable
12	#2831	Yang	2019	Age at menarche and epithelial ovarian cancer risk: A meta-analysis and Mendelian randomization study	31145551	2SMR	Reproductive factors	Age at menarche	GWAS, Liu Y‐Z, 2009, Carty CL, 2013 and Shi J, 2017		390	Epithelial OC	OCAC of Investigators of Modifiers of BRCA1/2, Phelan, 2017	European	97898	29396	68502	per year increase in genetically predicted AAM	OR	MR-Egger	0.96	0.85	1.09	0.524	0.678		Probable
12	#2831	Yang	2019	Age at menarche and epithelial ovarian cancer risk: A meta-analysis and Mendelian randomization study	31145551	2SMR	Reproductive factors	Age at menarche	GWAS, Liu Y‐Z, 2009, Carty CL, 2013 and Shi J, 2017		390	Epithelial OC	OCAC of Investigators of Modifiers of BRCA1/2, Phelan, 2017	European	97898	29396	68502	per year increase in genetically predicted AAM	OR	Penalized IVW MR	0.94	0.9	0.98	0.004			Probable
12	#2831	Yang	2019	Age at menarche and epithelial ovarian cancer risk: A meta-analysis and Mendelian randomization study	31145551	2SMR	Reproductive factors	Age at menarche	GWAS, Liu Y‐Z, 2009, Carty CL, 2013 and Shi J, 2017		390	Epithelial OC	OCAC of Investigators of Modifiers of BRCA1/2, Phelan, 2017	European	97898	29396	68502	per year increase in genetically predicted AAM	OR	Penalized robust IVW MR	0.94	0.9	0.98	0.007			Probable
12	#2831	Yang	2019	Age at menarche and epithelial ovarian cancer risk: A meta-analysis and Mendelian randomization study	31145551	2SMR	Reproductive factors	Age at menarche	GWAS, Liu Y‐Z, 2009, Carty CL, 2013 and Shi J, 2017		390	Epithelial OC	OCAC of Investigators of Modifiers of BRCA1/2, Phelan, 2017	European	97898	29396	68502	per year increase in genetically predicted AAM	OR	Simple median MR	0.97	0.91	1.03	0.327			Probable
13	#2831	Yang	2019	Age at menarche and epithelial ovarian cancer risk: A meta-analysis and Mendelian randomization study	31145551	2SMR	Reproductive factors	Age at menarche	GWAS, Liu Y‐Z, 2009, Carty CL, 2013 and Shi J, 2017		390	Serous OC	OCAC of Investigators of Modifiers of BRCA1/2, Phelan, 2017	European		16003	40941	per year increase in genetically predicted AAM	OR	IVW MR	0.95	0.91	1	0.035			Probable
13	#2831	Yang	2019	Age at menarche and epithelial ovarian cancer risk: A meta-analysis and Mendelian randomization study	31145551	2SMR	Reproductive factors	Age at menarche	GWAS, Liu Y‐Z, 2009, Carty CL, 2013 and Shi J, 2017		390	Serous OC	OCAC of Investigators of Modifiers of BRCA1/2, Phelan, 2017	European		16003	40941	per year increase in genetically predicted AAM	OR	MR-Egger	0.99	0.86	1.13	0.864	0.555		Probable
13	#2831	Yang	2019	Age at menarche and epithelial ovarian cancer risk: A meta-analysis and Mendelian randomization study	31145551	2SMR	Reproductive factors	Age at menarche	GWAS, Liu Y‐Z, 2009, Carty CL, 2013 and Shi J, 2017		390	Serous OC	OCAC of Investigators of Modifiers of BRCA1/2, Phelan, 2017	European		16003	40941	per year increase in genetically predicted AAM	OR	Penalized IVW MR	0.96	0.91	1	0.044			Probable
13	#2831	Yang	2019	Age at menarche and epithelial ovarian cancer risk: A meta-analysis and Mendelian randomization study	31145551	2SMR	Reproductive factors	Age at menarche	GWAS, Liu Y‐Z, 2009, Carty CL, 2013 and Shi J, 2017		390	Serous OC	OCAC of Investigators of Modifiers of BRCA1/2, Phelan, 2017	European		16003	40941	per year increase in genetically predicted AAM	OR	Penalized robust IVW MR	0.96	0.91	1	0.051			Probable
13	#2831	Yang	2019	Age at menarche and epithelial ovarian cancer risk: A meta-analysis and Mendelian randomization study	31145551	2SMR	Reproductive factors	Age at menarche	GWAS, Liu Y‐Z, 2009, Carty CL, 2013 and Shi J, 2017		390	Serous OC	OCAC of Investigators of Modifiers of BRCA1/2, Phelan, 2017	European		16003	40941	per year increase in genetically predicted AAM	OR	Simple median MR	0.98	0.92	1.05	0.533			Probable
14	#2503	Yarmolinsky	2019	Appraising the role of previously reported risk factors in epithelial ovarian cancer risk: A Mendelian randomization analysis	31390370	2SMR	Reproductive factors	Age at menarche	GWAS, Day FR, 2017		329	Invasive epithelial OC	OCAC/Phelan/2017	European	63347	22406	40941	a 1-year decrease in age at menarche	OR	IVW MR	1.07	1	1.14	0.05			Insufficient
14	#2503	Yarmolinsky	2019	Appraising the role of previously reported risk factors in epithelial ovarian cancer risk: A Mendelian randomization analysis	31390370	2SMR	Reproductive factors	Age at menarche	GWAS, Day FR, 2017		329	Invasive epithelial OC	OCAC/Phelan/2017	European	63347	22406	40941	a 1-year decrease in age at menarche	OR	Weighted median MR	1.01	0.92	1.1	0.88			Insufficient
14	#2503	Yarmolinsky	2019	Appraising the role of previously reported risk factors in epithelial ovarian cancer risk: A Mendelian randomization analysis	31390370	2SMR	Reproductive factors	Age at menarche	GWAS, Day FR, 2017		329	Invasive epithelial OC	OCAC/Phelan/2017	European	63347	22406	40941	a 1-year decrease in age at menarche	OR	MR-Egger	1	0.89	1.13	0.94			Insufficient
14	#2503	Yarmolinsky	2019	Appraising the role of previously reported risk factors in epithelial ovarian cancer risk: A Mendelian randomization analysis	31390370	2SMR	Reproductive factors	Age at menarche	GWAS, Day FR, 2017		329	Invasive epithelial OC	OCAC/Phelan/2017	European	63347	22406	40941	a 1-year decrease in age at menarche	OR	Weighted mode MR	0.98	0.25	3.84	0.98	0.22		Insufficient
15	#2503	Yarmolinsky	2019	Appraising the role of previously reported risk factors in epithelial ovarian cancer risk: A Mendelian randomization analysis	31390370	2SMR	Reproductive factors	Age at menarche	GWAS, Day FR, 2017		329	HGS	OCAC/Phelan/2017	European	53978	13037	40941	a 1-year decrease in age at menarche	OR	IVW MR	1.05	0.97	1.13	0.24			Insufficient
15	#2503	Yarmolinsky	2019	Appraising the role of previously reported risk factors in epithelial ovarian cancer risk: A Mendelian randomization analysis	31390370	2SMR	Reproductive factors	Age at menarche	GWAS, Day FR, 2017		329	HGS	OCAC/Phelan/2017	European	53978	13037	40941	a 1-year decrease in age at menarche	OR	Weighted median MR	0.99	0.88	1.11	0.82			Insufficient
15	#2503	Yarmolinsky	2019	Appraising the role of previously reported risk factors in epithelial ovarian cancer risk: A Mendelian randomization analysis	31390370	2SMR	Reproductive factors	Age at menarche	GWAS, Day FR, 2017		329	HGS	OCAC/Phelan/2017	European	53978	13037	40941	a 1-year decrease in age at menarche	OR	MR-Egger	0.94	0.82	1.08	0.36			Insufficient
15	#2503	Yarmolinsky	2019	Appraising the role of previously reported risk factors in epithelial ovarian cancer risk: A Mendelian randomization analysis	31390370	2SMR	Reproductive factors	Age at menarche	GWAS, Day FR, 2017		329	HGS	OCAC/Phelan/2017	European	53978	13037	40941	a 1-year decrease in age at menarche	OR	Weighted mode MR	1.03	0.29	3.63	0.97	0.06		Insufficient
16	#2503	Yarmolinsky	2019	Appraising the role of previously reported risk factors in epithelial ovarian cancer risk: A Mendelian randomization analysis	31390370	2SMR	Reproductive factors	Age at menarche	GWAS, Day FR, 2017		329	LGS	OCAC/Phelan/2017	European	41953	1012	40941	a 1-year decrease in age at menarche	OR	IVW MR	1.08	0.86	1.36	0.5			Insufficient
16	#2503	Yarmolinsky	2019	Appraising the role of previously reported risk factors in epithelial ovarian cancer risk: A Mendelian randomization analysis	31390370	2SMR	Reproductive factors	Age at menarche	GWAS, Day FR, 2017		329	LGS	OCAC/Phelan/2017	European	41953	1012	40941	a 1-year decrease in age at menarche	OR	Weighted median MR	1.03	0.72	1.46	0.88			Insufficient
16	#2503	Yarmolinsky	2019	Appraising the role of previously reported risk factors in epithelial ovarian cancer risk: A Mendelian randomization analysis	31390370	2SMR	Reproductive factors	Age at menarche	GWAS, Day FR, 2017		329	LGS	OCAC/Phelan/2017	European	41953	1012	40941	a 1-year decrease in age at menarche	OR	MR-Egger	0.93	0.61	1.41	0.73			Insufficient
16	#2503	Yarmolinsky	2019	Appraising the role of previously reported risk factors in epithelial ovarian cancer risk: A Mendelian randomization analysis	31390370	2SMR	Reproductive factors	Age at menarche	GWAS, Day FR, 2017		329	LGS	OCAC/Phelan/2017	European	41953	1012	40941	a 1-year decrease in age at menarche	OR	Weighted mode MR	1.33	2.5e-05	72000	0.38	0.39		Insufficient
17	#2503	Yarmolinsky	2019	Appraising the role of previously reported risk factors in epithelial ovarian cancer risk: A Mendelian randomization analysis	31390370	2SMR	Reproductive factors	Age at menarche	GWAS, Day FR, 2017		329	Mucinous	OCAC/Phelan/2017	European	42358	1417	40941	a 1-year decrease in age at menarche	OR	IVW MR	1.13	0.95	1.35	0.18			Insufficient
17	#2503	Yarmolinsky	2019	Appraising the role of previously reported risk factors in epithelial ovarian cancer risk: A Mendelian randomization analysis	31390370	2SMR	Reproductive factors	Age at menarche	GWAS, Day FR, 2017		329	Mucinous	OCAC/Phelan/2017	European	42358	1417	40941	a 1-year decrease in age at menarche	OR	Weighted median MR	1.18	0.89	1.56	0.26			Insufficient
17	#2503	Yarmolinsky	2019	Appraising the role of previously reported risk factors in epithelial ovarian cancer risk: A Mendelian randomization analysis	31390370	2SMR	Reproductive factors	Age at menarche	GWAS, Day FR, 2017		329	Mucinous	OCAC/Phelan/2017	European	42358	1417	40941	a 1-year decrease in age at menarche	OR	MR-Egger	1.31	0.95	1.81	0.1			Insufficient
17	#2503	Yarmolinsky	2019	Appraising the role of previously reported risk factors in epithelial ovarian cancer risk: A Mendelian randomization analysis	31390370	2SMR	Reproductive factors	Age at menarche	GWAS, Day FR, 2017		329	Mucinous	OCAC/Phelan/2017	European	42358	1417	40941	a 1-year decrease in age at menarche	OR	Weighted mode MR	0.74	9.5e-06	59000	0.96	0.29		Insufficient
18	#2503	Yarmolinsky	2019	Appraising the role of previously reported risk factors in epithelial ovarian cancer risk: A Mendelian randomization analysis	31390370	2SMR	Reproductive factors	Age at menarche	GWAS, Day FR, 2017		329	Endometrioid	OCAC/Phelan/2017	European	43751	2810	40941	a 1-year decrease in age at menarche	OR	IVW MR	1.19	1.05	1.36	0.008			Probable
18	#2503	Yarmolinsky	2019	Appraising the role of previously reported risk factors in epithelial ovarian cancer risk: A Mendelian randomization analysis	31390370	2SMR	Reproductive factors	Age at menarche	GWAS, Day FR, 2017		329	Endometrioid	OCAC/Phelan/2017	European	43751	2810	40941	a 1-year decrease in age at menarche	OR	Weighted median MR	1.15	0.94	1.41	0.17			Probable
18	#2503	Yarmolinsky	2019	Appraising the role of previously reported risk factors in epithelial ovarian cancer risk: A Mendelian randomization analysis	31390370	2SMR	Reproductive factors	Age at menarche	GWAS, Day FR, 2017		329	Endometrioid	OCAC/Phelan/2017	European	43751	2810	40941	a 1-year decrease in age at menarche	OR	MR-Egger	1.17	0.93	1.48	0.19			Probable
18	#2503	Yarmolinsky	2019	Appraising the role of previously reported risk factors in epithelial ovarian cancer risk: A Mendelian randomization analysis	31390370	2SMR	Reproductive factors	Age at menarche	GWAS, Day FR, 2017		329	Endometrioid	OCAC/Phelan/2017	European	43751	2810	40941	a 1-year decrease in age at menarche	OR	Weighted mode MR	1.26	0.12	12.8	0.85	0.86		Probable
19	#2503	Yarmolinsky	2019	Appraising the role of previously reported risk factors in epithelial ovarian cancer risk: A Mendelian randomization analysis	31390370	2SMR	Reproductive factors	Age at menarche	GWAS, Day FR, 2017		329	Clear cell	OCAC/Phelan/2017	European	42307	1366	40941	a 1-year decrease in age at menarche	OR	IVW MR	1.04	0.87	1.25	0.66			Insufficient
19	#2503	Yarmolinsky	2019	Appraising the role of previously reported risk factors in epithelial ovarian cancer risk: A Mendelian randomization analysis	31390370	2SMR	Reproductive factors	Age at menarche	GWAS, Day FR, 2017		329	Clear cell	OCAC/Phelan/2017	European	42307	1366	40941	a 1-year decrease in age at menarche	OR	Weighted median MR	0.94	0.69	1.27	0.68			Insufficient
19	#2503	Yarmolinsky	2019	Appraising the role of previously reported risk factors in epithelial ovarian cancer risk: A Mendelian randomization analysis	31390370	2SMR	Reproductive factors	Age at menarche	GWAS, Day FR, 2017		329	Clear cell	OCAC/Phelan/2017	European	42307	1366	40941	a 1-year decrease in age at menarche	OR	MR-Egger	0.91	0.71	1.37	0.94			Insufficient
19	#2503	Yarmolinsky	2019	Appraising the role of previously reported risk factors in epithelial ovarian cancer risk: A Mendelian randomization analysis	31390370	2SMR	Reproductive factors	Age at menarche	GWAS, Day FR, 2017		329	Clear cell	OCAC/Phelan/2017	European	42307	1366	40941	a 1-year decrease in age at menarche	OR	Weighted mode MR	0.93	0.02	35.6	0.97	0.7		Insufficient
20	#2503	Yarmolinsky	2019	Appraising the role of previously reported risk factors in epithelial ovarian cancer risk: A Mendelian randomization analysis	31390370	2SMR	Reproductive factors	Age at menarche	GWAS, Day FR, 2017		329	Low malignant potential tumours.	OCAC/Phelan/2017	European	44044	3103	40941	a 1-year decrease in age at menarche	OR	IVW MR	1.06	0.94	1.21	0.35			Insufficient
20	#2503	Yarmolinsky	2019	Appraising the role of previously reported risk factors in epithelial ovarian cancer risk: A Mendelian randomization analysis	31390370	2SMR	Reproductive factors	Age at menarche	GWAS, Day FR, 2017		329	Low malignant potential tumours.	OCAC/Phelan/2017	European	44044	3103	40941	a 1-year decrease in age at menarche	OR	Weighted median MR	1.05	0.86	1.28	0.66			Insufficient
20	#2503	Yarmolinsky	2019	Appraising the role of previously reported risk factors in epithelial ovarian cancer risk: A Mendelian randomization analysis	31390370	2SMR	Reproductive factors	Age at menarche	GWAS, Day FR, 2017		329	Low malignant potential tumours.	OCAC/Phelan/2017	European	44044	3103	40941	a 1-year decrease in age at menarche	OR	MR-Egger	0.93	0.74	1.17	0.55			Insufficient
20	#2503	Yarmolinsky	2019	Appraising the role of previously reported risk factors in epithelial ovarian cancer risk: A Mendelian randomization analysis	31390370	2SMR	Reproductive factors	Age at menarche	GWAS, Day FR, 2017		329	Low malignant potential tumours.	OCAC/Phelan/2017	European	44044	3103	40941	a 1-year decrease in age at menarche	OR	Weighted mode MR	1.02	0.09	12	0.99	0.18		Insufficient
21	#3512	Ruth	2021	Genetic insights into biological mechanisms governing human ovarian ageing	34349265	2SMR	Reproductive factors	Age at Menopause	GWAS meta-analysis, UKB, BCAC and other studies (Day, F. R. et al, 2015).	31684	223	OC	OCAC/ Pharoah/2013	European	34308	8174	26134	one year delay	OR	IVW MR	1.028	1.013	1.043	0.000290206			Robust
21	#3512	Ruth	2021	Genetic insights into biological mechanisms governing human ovarian ageing	34349265	2SMR	Reproductive factors	Age at menopause	GWAS meta-analysis, UKB, BCAC and other studies (Day, F. R. et al, 2015).	31684	223	OC	OCAC/ Pharoah/2013	European	34308	8174	26134	one year delay	OR	MR-Egger	1.028	1.018	1.0387	0.00813554			Robust
21	#3512	Ruth	2021	Genetic insights into biological mechanisms governing human ovarian ageing	34349265	2SMR	Reproductive factors	Age at menopause	GWAS meta-analysis, UKB, BCAC and other studies (Day, F. R. et al, 2015).	31684	223	OC	OCAC/ Pharoah/2013	European	34308	8174	26134	one year delay	OR	Weighted mode MR	1.0335	1.02	1.047	0.0128013	0.987621		Robust
22	#3512	Ruth	2021	Genetic insights into biological mechanisms governing human ovarian ageing	34349265	2SMR	Reproductive factors	Age at menopause	GWAS meta-analysis, UKB, BCAC and other studies (Day, F. R. et al, 2015).	31684	250	OC	OCAC/ Pharoah/2013	European	34308	8174	26134	one year delay	OR	IVW MR	1.02	1.005	1.034	0.00722517			Robust
22	#3512	Ruth	2021	Genetic insights into biological mechanisms governing human ovarian ageing	34349265	2SMR	Reproductive factors	Age at menopause	GWAS meta-analysis, UKB, BCAC and other studies (Day, F. R. et al, 2015).	31684	250	OC	OCAC/ Pharoah/2013	European	34308	8174	26134	one year delay	OR	MR-Egger	1.028	1.01	1.04	0.043			Robust
22	#3512	Ruth	2021	Genetic insights into biological mechanisms governing human ovarian ageing	34349265	2SMR	Reproductive factors	Age at menopause	GWAS meta-analysis, UKB, BCAC and other studies (Day, F. R. et al, 2015).	31684	250	OC	OCAC/ Pharoah/2013	European	34308	8174	26134	one year delay	OR	Weighted mode MR	1.03	1.017	1.044	0.02	0.56		Robust
23	#3438	Lankester	2023	Genetic evidence for causal relationships between age at natural menopause and the risk of ageing-associated adverse health outcomes	36409989	1SMR	Reproductive factors	Age at menopause	Women's Health Initiative (WHI)	19 543	up to 55	OC	WHI		17059	134		Per 5-year increase in ANM	OR	IVW MR	1.19	0.47	3				Insufficient
23	#3438	Lankester	2023	Genetic evidence for causal relationships between age at natural menopause and the risk of ageing-associated adverse health outcomes	36409989	1SMR	Reproductive factors	Age at menopause	Women's Health Initiative (WHI)	19 543	up to 55	OC	WHI		17059	134		Per 5-year increase in ANM	OR	Weighted median MR	0.81	0.19	3.38				Insufficient
23	#3438	Lankester	2023	Genetic evidence for causal relationships between age at natural menopause and the risk of ageing-associated adverse health outcomes	36409989	1SMR	Reproductive factors	Age at menopause	Women's Health Initiative (WHI)	19 543	up to 55	OC	WHI		17059	134		Per 5-year increase in ANM	OR	MR-Egger	0.66	0.1	4.36				Insufficient
24	#3438	Lankester	2023	Genetic evidence for causal relationships between age at natural menopause and the risk of ageing-associated adverse health outcomes	36409989	1SMR	Reproductive factors	Age at menopause	UKB	95 464		OC	UKB		95304	419		Per 5-year increase in ANM	OR	IVW MR	1.39	0.85	2.27				Insufficient
24	#3438	Lankester	2023	Genetic evidence for causal relationships between age at natural menopause and the risk of ageing-associated adverse health outcomes	36409989	1SMR	Reproductive factors	Age at menopause	UKB	95 464		OC	UKB		95304	419		Per 5-year increase in ANM	OR	Weighted median MR	0.97	0.46	2.03				Insufficient
24	#3438	Lankester	2023	Genetic evidence for causal relationships between age at natural menopause and the risk of ageing-associated adverse health outcomes	36409989	1SMR	Reproductive factors	Age at menopause	UKB	95 464		OC	UKB		95304	419		Per 5-year increase in ANM	OR	MR-Egger	1.12	0.43	2.93				Insufficient
25	#3438	Lankester	2023	Genetic evidence for causal relationships between age at natural menopause and the risk of ageing-associated adverse health outcomes	36409989	2SMR, meta-analysis	Reproductive factors	Age at menopause	Meta			OC	Random effects meta-analysis		112363	553		Per 5-year increase in ANM	OR	IVW MR	1.35	0.87	2.07				Insufficient
25	#3438	Lankester	2023	Genetic evidence for causal relationships between age at natural menopause and the risk of ageing-associated adverse health outcomes	36409989	2SMR, meta-analysis	Reproductive factors	Age at menopause	Meta			OC	Random effects meta-analysis		112363	553		Per 5-year increase in ANM	OR	Weighted median MR	0.93	0.48	1.8				Insufficient
25	#3438	Lankester	2023	Genetic evidence for causal relationships between age at natural menopause and the risk of ageing-associated adverse health outcomes	36409989	2SMR, meta-analysis	Reproductive factors	Age at menopause	Meta			OC	Random effects meta-analysis		112363	553		Per 5-year increase in ANM	OR	MR-Egger	1.01	0.43	2.37				Insufficient
26	#2601	Si	2021	Identifying causality, genetic correlation, priority and pathways of large-scale complex exposures of breast and ovarian cancers	34671129	2SMR	Reproductive factors	Age at menopause	ReproGen	69360	42	Ovarian cancer (OC)	OCAC/Phelan/2017	European	66450	25509	40941	years	OR	IVW MR	1.03	1	1.06	0.051			Insufficient	Weighted median not significant
27	#2601	Si	2021	Identifying causality, genetic correlation, priority and pathways of large-scale complex exposures of breast and ovarian cancers	34671129	2SMR	Reproductive factors	Age at menopause	ReproGen	69360	42	High grade serous ovarian cancer (HGSOC)	OCAC/Phelan/2017	European	53978	13037	40941	years	OR	IVW MR	1.02	0.99	1.05	0.176			Insufficient	Weighted median not significant
28	#2601	Si	2021	Identifying causality, genetic correlation, priority and pathways of large-scale complex exposures of breast and ovarian cancers	34671129	2SMR	Reproductive factors	Age at menopause	ReproGen	69360	42	Low grade serous ovarian cancer (LGSOC)	OCAC/Phelan/2017	European	41953	1012	40941	years	OR	IVW MR	1	0.92	1.09	0.945			Insufficient	Weighted median not significant
29	#2601	Si	2021	Identifying causality, genetic correlation, priority and pathways of large-scale complex exposures of breast and ovarian cancers	34671129	2SMR	Reproductive factors	Age at menopause	ReproGen	69360	42	Invasive mucinous ovarian cancer (IMOC)	OCAC/Phelan/2017	European	42358	1417	40941	years	OR	IVW MR	0.99	0.91	1.07	0.763			Insufficient	Weighted median not significant
30	#2601	Si	2021	Identifying causality, genetic correlation, priority and pathways of large-scale complex exposures of breast and ovarian cancers	34671129	2SMR	Reproductive factors	Age at menopause	ReproGen	69360	42	Clear cell	OCAC/Phelan/2017	European	42307	1366	40941	years	OR	IVW MR	1.02	0.94	1.11	0.621	# potential pleiotropy based on Egger intercept		Insufficient	Weighted median not significant
31	#2601	Si	2021	Identifying causality, genetic correlation, priority and pathways of large-scale complex exposures of breast and ovarian cancers	34671129	2SMR	Reproductive factors	Age at menopause	ReproGen	69360	42	Endometrioid	OCAC/Phelan/2017	European	43751	2810	40941	years	OR	IVW MR	1.1	1.04	1.16	0.001			Robust
31	#2601	Si	2021	Identifying causality, genetic correlation, priority and pathways of large-scale complex exposures of breast and ovarian cancers	34671129	2SMR	Reproductive factors	Age at menopause	ReproGen	69360	42	Endometrioid	OCAC/Phelan/2017	European	43751	2810	40941	years	OR	Weighted median MR	1.11	1.03	1.2	<0.05			Robust
32	#2679	Wang	2023	Women's reproductive traits and cerebral small-vessel disease: A two-sample Mendelian randomization study	37064189	2SMR	Reproductive factors	Age at menopause	UKB, BCAC consortium, 1000 Genomes imputed studies/Ruth/2021	201323 females	270	Epithelial Ovarian cancer	OCAC/Phelan/2017	European		25509	40941	older ANM	OR	IVW MR	1.02	1.01	1.04	0.001			Probable
32	#2679	Wang	2023	Women's reproductive traits and cerebral small-vessel disease: A two-sample Mendelian randomization study	37064189	2SMR	Reproductive factors	Age at menopause	UKB, BCAC consortium, 1000 Genomes imputed studies/Ruth/2021	201323 females	270	Epithelial Ovarian cancer	OCAC/Phelan/2017	European		25509	40941	older ANM	OR	Weighted median MR	1.03	1.01	1.06	0.014			Probable
32	#2679	Wang	2023	Women's reproductive traits and cerebral small-vessel disease: A two-sample Mendelian randomization study	37064189	2SMR	Reproductive factors	Age at menopause	UKB, BCAC consortium, 1000 Genomes imputed studies/Ruth/2021	201323 females	270	Epithelial Ovarian cancer	OCAC/Phelan/2017	European		25509	40941	older ANM	OR	MR-Egger	1.03	0.99	1.07	0.069	0.352		Probable
33	#2679	Wang	2023	Women's reproductive traits and cerebral small-vessel disease: A two-sample Mendelian randomization study	37064189	2SMR, multivariate	Reproductive factors	Age at menopause	UKB, BCAC consortium, 1000 Genomes imputed studies/Ruth/2021			Epithelial Ovarian cancer	OCAC/Phelan/2017	European		25509	40941	older ANM	OR	IVW MR	1.03	1.01	1.06	0.001			Robust
33	#2679	Wang	2023	Women's reproductive traits and cerebral small-vessel disease: A two-sample Mendelian randomization study	37064189	2SMR, multivariate	Reproductive factors	Age at menopause	UKB, BCAC consortium, 1000 Genomes imputed studies/Ruth/2021			Epithelial Ovarian cancer	OCAC/Phelan/2017	European		25509	40941	older ANM	OR	MR-Egger	1.05	1.02	1.07	<0.001	0.12		Robust
34	#2503	Yarmolinsky	2019	Appraising the role of previously reported risk factors in epithelial ovarian cancer risk: A Mendelian randomization analysis	31390370	2SMR	Reproductive factors	Age at menopause	GWAS, Day FR, 2015		35	Invasive epithelial OC	OCAC/Phelan/2017	European	63347	22406	40941	; a 1-year increase in age at natural menopause	OR	IVW MR	1.03	1	1.06	0.07			Insufficient
34	#2503	Yarmolinsky	2019	Appraising the role of previously reported risk factors in epithelial ovarian cancer risk: A Mendelian randomization analysis	31390370	2SMR	Reproductive factors	Age at menopause	GWAS, Day FR, 2015		35	Invasive epithelial OC	OCAC/Phelan/2017	European	63347	22406	40941	; a 1-year increase in age at natural menopause	OR	Weighted median MR	1.03	0.99	1.07	0.1			Insufficient
[truncated: 41 more rows]

## Sheet: ST 6
Supplementary table 6: Study characteristics and the genetic association between diseases and medical conditions with OC and/or subtypes in individual studies.
[truncated: 498 more rows]

## Sheet: ST 7
Supplementary table 7: Study characteristics and the genetic association between lifestyle factors and OC and/or subtypes in individual studies.
[truncated: 600 more rows]

[truncated: 4 more sheets: ST 8, ST 9 , ST 10, ST 11]
